# Supplementary material for: Screening immune-related blood biomarkers for DKD-related HCC using machine learning
Source: Front Immunol. 2024 Jan 22;15:1339373. doi: 10.3389/fimmu.2024.1339373 (PMC10838782; doi:10.3389/fimmu.2024.1339373)
Supplement: Supplementary file 2 [file DataSheet_1.zip]

Archive with 12 entries (12 files):
- Table S1.csv
- Table S10.csv
- Table S11.csv
- Table S12.xlsx
- Table S2.csv
- Table S3.xlsx
- Table S4.csv
- Table S5.xlsx
- Table S6.csv
- Table S7.csv
- Table S8.csv
- Table S9.csv
