# Supplementary material for: Screening immune-related blood biomarkers for DKD-related HCC using machine learning
Source: Front Immunol. 2024 Jan 22;15:1339373. doi: 10.3389/fimmu.2024.1339373 (PMC10838782; doi:10.3389/fimmu.2024.1339373)
Supplement: Supplementary file 2 [file DataSheet_1.zip › Table S1.csv]

Table S1. DGEs in DKD
gene symbol	logFC	AveExpr	t	P.Value	adj.P.Val	B
FN1	3.911586939	9.339184918	6.947225147	2.74E-09	9.65E-08	11.01371376
SFRP2	3.608678561	7.596014262	5.105027048	3.43E-06	3.63E-05	4.086120608
MIR4521	3.310796878	6.440577705	15.72095397	3.13E-23	4.84E-19	42.13960669
RNA5SP195	3.079551073	9.472448197	10.31254008	4.86E-15	3.41E-12	23.93755265
RNA5SP312	3.054832451	7.850687541	9.039375494	6.75E-13	1.28E-10	19.12429041
RNA5SP315	3.054832451	7.850687541	9.039375494	6.75E-13	1.28E-10	19.12429041
RNA5SP313	3.054832451	7.850687541	9.039375494	6.75E-13	1.28E-10	19.12429041
LUM	3.033962268	8.181727541	5.794463747	2.52E-07	4.10E-06	6.613385837
IGHA1	2.970245439	10.13807148	3.052735762	0.003345811	0.011461128	-2.442758106
RNA5SP311	2.873117732	7.947474918	8.583314986	4.08E-12	5.51E-10	17.36766541
RNA5SP314	2.873117732	7.947474918	8.583314986	4.08E-12	5.51E-10	17.36766541
RNA5SP317	2.873117732	7.947474918	8.583314986	4.08E-12	5.51E-10	17.36766541
IGLC7	2.853604951	8.37011377	4.04374227	0.000148835	0.000856405	0.472627554
IGHG4	2.853566817	7.935711639	4.697109314	1.52E-05	0.000127371	2.649888243
CCL21	2.687527805	7.168891148	4.982499815	5.39E-06	5.31E-05	3.649395786
VTRNA1-3	2.678566293	6.175689836	11.4017028	8.13E-17	1.48E-13	27.91574116
MIR4256	2.672382256	6.852178852	12.75013912	6.27E-19	3.20E-15	32.63018093
VCAN-AS1	2.469185646	9.516795082	3.631036717	0.000576079	0.002634858	-0.80591429
RNA5SP310	2.430962524	7.582032131	7.959235062	4.87E-11	3.71E-09	14.94698199
RNA5SP316	2.430962524	7.582032131	7.959235062	4.87E-11	3.71E-09	14.94698199
LOC100190986	2.342959671	9.219379672	9.982573585	1.72E-14	7.79E-12	22.70527034
MMP7	2.294778341	10.47772	3.684472935	0.000485552	0.002290991	-0.645176921
MIR604	2.103125805	7.015988361	5.834247743	2.16E-07	3.61E-06	6.762269346
VCAN	2.095640171	7.817848033	3.90277287	0.000238279	0.00125902	0.026579142
MOXD1	2.092094756	5.912727049	5.088146709	3.65E-06	3.82E-05	4.025700557
CCL18	1.977564427	4.590371148	3.625386731	0.000586541	0.002675581	-0.82282171
C7	1.974961683	10.35015426	3.963347806	0.000194851	0.001070366	0.217110315
C3	1.964272902	6.46047	3.78405142	0.00035185	0.001749064	-0.341706934
IGHJ5	1.949089317	4.024341639	3.157203848	0.002466787	0.008912327	-2.161801386
MIR5047	1.896104	11.03396656	6.886962215	3.48E-09	1.18E-07	10.78049367
IGKV1D-27	1.861531329	6.586178689	3.007855637	0.003806772	0.012749057	-2.561332599
IGKV1D-39	1.846634366	6.863321475	3.112088726	0.002815901	0.009958972	-2.283974764
OTTHUMG00000160464	1.836143659	5.954699344	7.200312607	1.00E-09	4.27E-08	11.99520632
MIR3911	1.833128183	7.167987049	6.796652412	4.97E-09	1.59E-07	10.43142112
MIR548X	1.832722537	12.4040659	7.626959721	1.83E-10	1.07E-08	13.65424277
MAGI2-AS1	1.816712463	8.446168033	6.02215541	1.04E-07	1.99E-06	7.469114663
FPR3	1.807630195	5.457066557	4.719777741	1.40E-05	0.000119025	2.728312163
CCL19	1.790155061	6.525571475	3.725025497	0.000426096	0.002051169	-0.522202439
OTTHUMG00000163252	1.782206256	7.226149836	7.57901678	2.21E-10	1.25E-08	13.46768419
MIR644A	1.764040707	6.897637705	8.000749365	4.13E-11	3.22E-09	15.10839566
PFN1P2	1.759390805	8.177498361	10.56985869	1.83E-15	1.67E-12	24.89017799
IGKV3D-7	1.743676549	6.94284082	2.770749634	0.007384628	0.022110242	-3.165756094
MIR548O2	1.74142161	12.2183177	9.353845377	1.97E-13	5.12E-11	20.32692337
FABP5P7	1.738454695	10.91686705	4.668158209	1.69E-05	0.000138898	2.54998385
ASPN	1.71978639	6.2422	6.310015306	3.39E-08	7.90E-07	8.562177727
MIR1256	1.716249756	7.655254918	10.47009587	2.67E-15	2.06E-12	24.52173887
MIR548T	1.71397061	15.06141803	8.204418462	1.83E-11	1.72E-09	15.8996686
VTRNA2-1	1.71298922	6.57059541	3.997517559	0.000173827	0.000973362	0.32534757
ECM1	1.70467628	8.735628525	5.92826674	1.50E-07	2.68E-06	7.115210666
FABP5P1	1.685483646	10.74775656	4.80208251	1.04E-05	9.27E-05	3.014498297
RNA5SP320	1.682220671	4.84278541	7.689005179	1.43E-10	8.84E-09	13.89568635
COL8A1	1.659416463	5.658400492	4.81873237	9.81E-06	8.83E-05	3.072662297
SCARNA7	1.658867049	10.47474721	5.512645336	7.40E-07	1.01E-05	5.567426294
RNU7-40P	1.654748756	6.87645918	7.046354392	1.85E-09	7.02E-08	11.39778863
ADH1B	1.643080537	6.116543607	4.540567552	2.67E-05	0.000202062	2.113202573
MIR103A2	1.642325341	6.577929016	8.513773255	5.38E-12	6.81E-10	17.09872617
COLEC12	1.637554476	6.661437869	3.431100963	0.001079004	0.004473054	-1.393685338
RERG	1.618937341	10.11414721	3.931799141	0.00021642	0.001162605	0.117660871
RNA5SP20	1.613777988	5.493622951	7.161370124	1.17E-09	4.85E-08	11.84400351
CDH6	1.61203878	8.315851475	3.992747133	0.000176625	0.000985596	0.310204049
SNORA70G	1.60917611	7.605406885	6.4464624	1.98E-08	5.07E-07	9.083941321
MIR548H2	1.607518537	13.79460328	7.550929209	2.48E-10	1.38E-08	13.35839417
FBLN5	1.603673061	8.464653115	4.331140832	5.56E-05	0.000375547	1.409389282
EMP1	1.602024329	9.506622951	7.42793555	4.04E-10	2.04E-08	12.87991794
MIR1254-1	1.595727902	9.350144426	10.56728087	1.84E-15	1.67E-12	24.8806722
MIR297	1.593770232	5.497743115	9.105606245	5.21E-13	1.07E-10	19.37821998
MIR103B2	1.592987476	7.15454	7.907784563	5.97E-11	4.42E-09	14.74688963
MIR548A3	1.583663878	10.09473082	8.872691177	1.30E-12	2.25E-10	18.48382446
IGKV1D-16	1.575840634	6.350555574	3.562724738	0.000715397	0.003160735	-1.009193005
MIR3975	1.573250585	5.266536721	4.95244006	6.02E-06	5.84E-05	3.542920947
APOC1	1.571678061	7.603943279	2.808710475	0.006656144	0.020316852	-3.071534245
COL1A2	1.568454549	5.481960656	5.214592412	2.28E-06	2.57E-05	4.480176681
C1QC	1.56625322	7.661555574	3.717689613	0.000436309	0.002092237	-0.544511026
MIR548W	1.555405817	11.7321382	6.734481398	6.36E-09	1.96E-07	10.19144389
MIR548D2	1.552396585	16.0848541	9.875970919	2.59E-14	1.04E-11	22.30470677
SMG1P1	1.547564805	10.68187951	9.892559235	2.43E-14	1.02E-11	22.36711396
SPDYE6	1.543368366	8.156942951	8.532470643	4.99E-12	6.48E-10	17.17105915
MIR548A2	1.53566772	10.95578361	5.777584979	2.69E-07	4.33E-06	6.550306708
MARCKS	1.531561646	9.759432787	4.608475833	2.09E-05	0.000165736	2.344951308
IGJ	1.530545561	7.246419344	2.821217216	0.006431022	0.019715378	-3.04027522
INHBA	1.524951695	5.871408033	4.836560539	9.19E-06	8.38E-05	3.135041338
RNU7-45P	1.517093439	6.658194754	8.435915075	7.32E-12	8.60E-10	16.79733887
RNU7-29P	1.514112646	8.06826377	9.090232728	5.53E-13	1.11E-10	19.31930696
MIR548AA2	1.509568537	15.35421803	8.755704863	2.06E-12	3.26E-10	18.03320393
SLC7A5P2	1.504581488	10.34628508	10.01868128	1.50E-14	7.34E-12	22.84068141
MIR548H3	1.502177805	14.23997049	6.333300767	3.09E-08	7.35E-07	8.651068804
IGKV1-6	1.494060976	6.589654918	3.133705266	0.002643224	0.009447073	-2.225594574
ZBTB20-AS2	1.493100354	6.522564754	5.9485223	1.39E-07	2.51E-06	7.191442718
CCL2	1.491532415	13.26893639	3.977920904	0.000185601	0.001026671	0.263206121
MIR548Q	1.491402073	12.86533279	9.041941698	6.69E-13	1.28E-10	19.13413533
RNA5SP187	1.480741585	9.234607541	8.159607662	2.19E-11	2.00E-09	15.72567731
MIR548AD	1.479317805	17.90046557	9.53671282	9.66E-14	2.82E-11	21.02248105
PTN	1.476598915	7.284952623	4.572701993	2.38E-05	0.000183904	2.222659136
IGKV3D-15	1.470621378	5.359783934	3.046423404	0.003407339	0.011620373	-2.459513599
MIR450B	1.469556012	4.836957869	7.798879938	9.22E-11	6.32E-09	14.32322827
NELL1	1.46814472	8.206532295	2.889832057	0.005316002	0.016874592	-2.86689419
RNU7-48P	1.466515268	8.69367459	8.373268545	9.38E-12	1.02E-09	16.55463182
OTTHUMG00000162597	1.464059951	5.409752295	8.188604501	1.95E-11	1.81E-09	15.83827363
ITGA11	1.461490573	6.496429836	4.667926152	1.69E-05	0.000138977	2.549184235
SPDYE2	1.451564793	7.75029541	8.475150011	6.26E-12	7.59E-10	16.94925282
RNA5SP229	1.449052585	4.893887377	7.796970897	9.29E-11	6.34E-09	14.31580052
OCLM	1.448062463	5.083366885	7.826465183	8.26E-11	5.76E-09	14.43055385
MIR548AI	1.446412439	16.54656885	9.476876327	1.22E-13	3.45E-11	20.79521079
MIR3916	1.445682768	7.528964918	5.297204464	1.67E-06	1.99E-05	4.779374716
MIR4454	1.443367195	12.17007705	8.696457818	2.61E-12	3.88E-10	17.8046651
RGS5	1.442004829	7.437198361	4.635926073	1.90E-05	0.000152547	2.439098493
RNU6-8	1.434984024	8.250412459	8.021524302	3.80E-11	3.02E-09	15.18915789
OTTHUMG00000161212	1.429533854	7.16219623	6.093524378	7.90E-08	1.59E-06	7.739041765
MMP2	1.4290135	5.971620984	5.607033522	5.17E-07	7.45E-06	5.915961262
MIR548F1	1.424481585	15.46079344	9.790768659	3.61E-14	1.28E-11	21.98373192
KIRREL-IT1	1.420934902	6.881553607	8.146456385	2.31E-11	2.10E-09	15.67460148
LYVE1	1.416554232	6.386486721	3.529228245	0.000794907	0.003459598	-1.107949138
MIR548G	1.412057073	16.25654754	9.984290323	1.71E-14	7.79E-12	22.71171151
COL6A3	1.406181268	4.97005623	4.82408245	9.62E-06	8.70E-05	3.091371019
MS4A6A	1.402044183	6.270636066	3.899163735	0.000241141	0.001271099	0.015282144
TNC	1.399717354	7.513682131	4.438071147	3.83E-05	0.000275168	1.766638355
MIR421	1.398184183	6.684571639	5.705449504	3.54E-07	5.45E-06	6.281319333
RNU7-10P	1.397670256	5.997367213	6.560669715	1.26E-08	3.47E-07	9.52218464
RNF138P1	1.396369293	5.495472295	6.124435581	7.00E-08	1.43E-06	7.856183488
ACAP2-IT1	1.394107915	4.408388852	8.481344941	6.11E-12	7.47E-10	16.97323233
SMA5	1.391763561	9.133151639	8.017861414	3.85E-11	3.05E-09	15.17491917
MIR503	1.389799634	4.087762623	7.821527227	8.42E-11	5.86E-09	14.41134237
LUST	1.383485232	8.030469016	8.355978803	1.00E-11	1.06E-09	16.48761728
IGKC	1.3804615	6.081029672	3.261618604	0.001808216	0.006893167	-1.874243211
SNORD7	1.377932976	5.445169672	6.444176851	2.00E-08	5.11E-07	9.075184606
RNA5SP82	1.370516317	6.307157705	5.602635898	5.25E-07	7.55E-06	5.899681153
RNU7-53P	1.366941817	9.063849672	8.769846596	1.95E-12	3.14E-10	18.0877226
IGKV1D-33	1.361995549	5.326102131	3.590854447	0.00065453	0.002933331	-0.925789301
MIR612	1.361838976	10.33255639	6.021146538	1.05E-07	2.00E-06	7.465304466
RNU6-38	1.359729232	8.337347869	8.407702385	8.19E-12	9.30E-10	16.68805803
MFAP4	1.358957878	7.400604918	4.608260001	2.09E-05	0.000165807	2.34421212
LINC00342	1.353011756	7.872669344	8.281714024	1.35E-11	1.35E-09	16.19963018
ABCC9	1.345400866	5.059950328	4.649355163	1.81E-05	0.000146679	2.485253379
LOC595101	1.345400122	9.944230328	9.914912086	2.23E-14	9.72E-12	22.45116399
MIR548AJ2	1.344926707	16.53697213	9.319914234	2.25E-13	5.65E-11	20.19754409
SLIT3	1.337494622	8.302292295	6.896102337	3.35E-09	1.14E-07	10.81585225
RPL36AP33	1.336689439	6.116433607	7.306549235	6.55E-10	2.98E-08	12.40795108
IGHV3-30	1.334843915	5.774229672	2.778727694	0.007225702	0.021712895	-3.146036193
GUSBP9	1.334707854	7.881826721	7.724565537	1.24E-10	7.98E-09	14.03406429
LOC440354	1.322063146	10.01542082	10.02521527	1.46E-14	7.28E-12	22.86517069
ABI3BP	1.321339707	8.708045574	3.95296825	0.000201708	0.001099629	0.184339593
RERG-IT1	1.319509232	4.678734754	6.650941752	8.85E-09	2.58E-07	9.869455294
RNA5SP217	1.31101211	6.275835574	3.884391534	0.000253202	0.001326345	-0.03089127
THRB-IT1	1.309312012	5.544106885	7.27631449	7.39E-10	3.29E-08	12.29044989
RNU7-7P	1.304042366	9.491810492	8.115205004	2.62E-11	2.28E-09	15.55320919
MIR95	1.302533902	4.632383607	5.738484061	3.12E-07	4.90E-06	6.404380997
LOC100506123	1.301968829	7.644121803	7.630426657	1.80E-10	1.07E-08	13.66773387
OTTHUMG00000154698	1.299935098	6.121127869	10.56022719	1.89E-15	1.67E-12	24.85465753
GUSBP3	1.295665573	7.266648689	8.269316432	1.42E-11	1.39E-09	16.15153332
OTTHUMG00000002408	1.295576561	6.301558361	7.643791444	1.71E-10	1.02E-08	13.71974135
AEBP1	1.291969402	7.038817377	4.756326481	1.23E-05	0.000106289	2.855120889
OTTHUMG00000018564	1.291891378	9.554123934	12.67072067	8.29E-19	3.20E-15	32.35931489
RPL23AP32	1.29088589	7.731433115	7.047972435	1.83E-09	7.00E-08	11.40406187
PRINS	1.288759939	4.794238197	8.911734109	1.12E-12	1.97E-10	18.63401527
IGKV3-11	1.282203207	6.123087213	2.862420496	0.005738075	0.017968913	-2.936540733
HNRNPU-AS1	1.279916841	8.105861475	7.987747815	4.34E-11	3.38E-09	15.05784755
LOC100506060	1.279390451	7.304469672	10.05295465	1.31E-14	6.87E-12	22.96908758
MIR548K	1.278438915	5.152423115	5.835062775	2.15E-07	3.60E-06	6.765322381
RNU7-61P	1.269961585	6.525135738	7.019349002	2.05E-09	7.61E-08	11.29310613
MIR548D1	1.267487439	18.58973279	9.979548412	1.74E-14	7.79E-12	22.69391919
VSIG4	1.264356829	5.423403607	4.042374131	0.000149522	0.000859239	0.468254416
VEGFC	1.263738646	7.397673607	5.934143841	1.47E-07	2.62E-06	7.137322301
SLC6A6	1.262120695	8.984472131	7.211715282	9.56E-10	4.11E-08	12.03949005
SERPINF1	1.252242061	5.489566393	3.95039936	0.000203441	0.001106568	0.176236807
MIR30A	1.251210073	3.499264262	8.328848801	1.12E-11	1.16E-09	16.38243704
OTTHUMG00000162476	1.244964037	7.409913607	8.095007768	2.83E-11	2.43E-09	15.47474049
NPIPB11	1.244301707	14.42426393	9.355756179	1.96E-13	5.12E-11	20.33420635
GPR34	1.241713683	5.284223443	4.211711647	8.41E-05	0.000530123	1.015836853
ATP13A3	1.240737232	11.26357164	7.046225407	1.85E-09	7.02E-08	11.39728855
NPIPB5	1.23893622	14.54714262	9.670705546	5.74E-14	1.87E-11	21.53022099
OTTHUMG00000015002	1.238290793	4.399281311	6.421244687	2.19E-08	5.49E-07	8.987354537
OTTHUMG00000152506	1.237342329	8.83005082	7.018806316	2.06E-09	7.61E-08	11.29100286
NPIPL3	1.23716	12.90257377	9.102963805	5.26E-13	1.07E-10	19.36809513
FMO3	1.236902476	5.84590918	4.043455181	0.000148979	0.000856787	0.47170983
NT5E	1.234664561	9.179839508	4.909526119	7.04E-06	6.66E-05	3.391386633
OTTHUMG00000020112	1.234233963	7.53919459	6.577430584	1.18E-08	3.28E-07	9.586607055
SMA4	1.234017866	8.051189344	7.173518394	1.11E-09	4.69E-08	11.89116583
LOC100303749	1.231824976	5.443823934	6.284250097	3.75E-08	8.58E-07	8.463896382
MIR1299	1.228604671	9.237211967	6.223340279	4.76E-08	1.05E-06	8.231884306
OTTHUMG00000152518	1.223938537	6.476357213	4.792907605	1.08E-05	9.51E-05	2.982485377
CCL11	1.223140146	5.40811459	3.86360408	0.000271161	0.001403574	-0.095688048
POSTN	1.222470951	11.7894118	4.020809296	0.000160767	0.00091182	0.39943684
SNORD63	1.220556561	6.819795082	4.897365083	7.36E-06	6.93E-05	3.348546851
FBN1	1.219077878	6.609307213	6.029195859	1.01E-07	1.96E-06	7.495708604
LOC613037	1.215050976	14.48048361	9.186231607	3.80E-13	8.62E-11	19.68688857
MIR548F3	1.213325122	15.04668361	7.301065382	6.70E-10	3.04E-08	12.38663733
MIR570	1.211367427	5.930463279	6.165792307	5.96E-08	1.26E-06	8.013120147
IGHJ1	1.210136415	4.681717377	5.816960389	2.31E-07	3.83E-06	6.697540207
OTTHUMG00000152418	1.209749854	4.709626557	6.320098037	3.26E-08	7.66E-07	8.600660125
OTTHUMG00000151895	1.207116817	6.557951311	4.896981472	7.38E-06	6.94E-05	3.347196245
SYTL2	1.206911476	7.593522295	4.593082195	2.21E-05	0.000173189	2.292272217
RNU6-60	1.203249549	7.74416	6.1481912	6.38E-08	1.33E-06	7.946300111
NPIPB3	1.202443415	14.63051967	9.424473302	1.50E-13	4.05E-11	20.59591245
MIR3120	1.200989793	5.768051148	6.168514873	5.89E-08	1.25E-06	8.023459761
OTTHUMG00000160733	1.196273939	5.488821475	6.442257869	2.02E-08	5.14E-07	9.067832763
MIR548AN	1.194912683	15.66531803	7.0348531	1.93E-09	7.23E-08	11.35320113
MIR548AC	1.190962805	15.4757082	7.411840805	4.31E-10	2.14E-08	12.81732172
RNU6-3	1.187657963	10.20250541	7.204480491	9.84E-10	4.21E-08	12.0113923
OTTHUMG00000157034	1.186175988	6.949660328	6.1535808	6.25E-08	1.30E-06	7.966756415
TGFBI	1.18228611	5.79705082	5.815989394	2.32E-07	3.84E-06	6.693906078
COL3A1	1.179464854	6.101666066	4.006591323	0.000168622	0.000949057	0.354180861
LRP2BP	1.179231866	6.850051967	6.684835661	7.74E-09	2.31E-07	10.00002522
MIR548I4	1.17587	14.79755885	3.826177545	0.00030662	0.001556522	-0.211819733
SPDYE3	1.17382989	6.591682131	9.981431657	1.73E-14	7.79E-12	22.70098567
ADAMTS1	1.173431354	8.798764262	5.671773137	4.03E-07	6.07E-06	6.15608329
RNU7-35P	1.172439659	7.993367213	7.734383735	1.19E-10	7.77E-09	14.07226962
OTTHUMG00000020327	1.171145427	5.43135082	6.776886954	5.38E-09	1.70E-07	10.35509665
CPA3	1.171042622	4.303206721	3.689755013	0.000477381	0.002259337	-0.629207292
COL14A1	1.165347451	5.66679082	4.161266703	9.99E-05	0.000612777	0.851404798
SPDYE1	1.165171915	6.995649836	8.786873766	1.83E-12	2.99E-10	18.15334864
RNU6-83P	1.164536232	5.116395574	8.139973178	2.37E-11	2.13E-09	15.64942061
NAIP	1.16389222	6.781427213	7.643198593	1.71E-10	1.02E-08	13.71743433
ZNF638-IT1	1.163345817	6.722212459	6.138992836	6.61E-08	1.36E-06	7.911396886
IGKV1D-42	1.162344622	6.341558525	2.863167821	0.005726169	0.017937081	-2.934648645
ITGB6	1.161297402	5.437080656	3.468159008	0.000961943	0.004060761	-1.286408103
IGKV1-17	1.160146061	5.985741803	2.862067265	0.00574371	0.017973812	-2.937434915
PER3	1.158347012	7.643193607	7.081007432	1.61E-09	6.24E-08	11.53216737
SVEP1	1.157143195	4.494810984	4.404137974	4.31E-05	0.000302921	1.652783192
OLFML2B	1.155852341	5.417208361	4.187585777	9.13E-05	0.000568073	0.937059437
IGKV1-9	1.154366183	6.052931967	3.019638016	0.003680344	0.012381685	-2.530328623
LOC100996862	1.152408634	8.315975738	7.766889068	1.05E-10	7.00E-09	14.19875337
RNU6-82P	1.151357317	5.175363115	5.598121695	5.34E-07	7.65E-06	5.882973611
OTTHUMG00000019064	1.15032922	5.405104098	5.545862438	6.52E-07	9.06E-06	5.689866683
MIR186	1.14609061	6.621708197	5.983283644	1.21E-07	2.26E-06	7.322421896
ANKRD36	1.145248415	8.017122131	8.243637147	1.57E-11	1.52E-09	16.05189162
LTBP1	1.144319207	7.591255082	6.282623368	3.77E-08	8.61E-07	8.457693947
CFH	1.143047463	11.5148818	3.624966533	0.000587327	0.002678768	-0.824078465
PCDHGA10	1.142630659	8.903050656	7.650846646	1.66E-10	1.00E-08	13.74719595
MIR3671	1.141739817	7.257416393	6.514937265	1.51E-08	4.04E-07	9.346541882
MIR1285-2	1.140546341	11.83179672	8.733896657	2.25E-12	3.50E-10	17.94910577
OTTHUMG00000002525	1.140446646	6.209077213	6.867320826	3.76E-09	1.26E-07	10.70452862
MIR548H4	1.135995976	15.63990328	7.430169897	4.01E-10	2.03E-08	12.8886082
KLF7-IT1	1.134058793	7.251745738	6.057309898	9.09E-08	1.78E-06	7.601978857
TAS2R30	1.13325111	5.018317869	6.998297268	2.23E-09	8.13E-08	11.21152759
CACNA1C-AS4	1.132398024	5.339770984	7.312319204	6.41E-10	2.92E-08	12.43037773
IGFBP6	1.129705488	6.766345246	5.014010529	4.80E-06	4.83E-05	3.761296893
RNY3P6	1.128640976	7.435334754	4.684858301	1.59E-05	0.000132286	2.607577357
RNU7-24P	1.128313793	8.780959344	7.401142554	4.50E-10	2.20E-08	12.77571635
LOC100287497	1.124923183	6.63248541	5.96687814	1.29E-07	2.37E-06	7.260582613
RASSF9	1.12393461	5.340682459	5.188014966	2.52E-06	2.80E-05	4.384294906
PCDH18	1.12000689	6.096419016	5.666403399	4.12E-07	6.15E-06	6.136134786
OTTHUMG00000035254	1.117120207	8.726592787	3.095449374	0.002955946	0.010365631	-2.328713508
COL15A1	1.116889207	5.309618525	5.743843583	3.06E-07	4.81E-06	6.424366015
GOLGA8A	1.116490524	9.188776557	7.610654967	1.95E-10	1.13E-08	13.59079558
PLK2	1.112991439	7.819267213	6.125356461	6.98E-08	1.43E-06	7.859675357
LOC100131825	1.112011146	4.894160328	3.771309705	0.000366745	0.001810875	-0.380818883
SPDYE8P	1.111672866	6.617172459	9.277033418	2.66E-13	6.47E-11	20.03390212
F2RL2	1.109724659	6.851689508	4.68123024	1.61E-05	0.00013349	2.59505712
RNU7-47P	1.104971854	9.03495	8.198473859	1.88E-11	1.76E-09	15.87659068
RNU7-62P	1.104186939	6.984223934	6.950444002	2.70E-09	9.54E-08	11.02617685
LOC100272216	1.103518427	5.921853607	7.697322499	1.38E-10	8.66E-09	13.92805227
DAPL1	1.103438866	9.020482131	3.291130247	0.001654515	0.00640842	-1.7917755
OTTHUMG00000151782	1.103150561	6.614308852	7.321041011	6.19E-10	2.84E-08	12.4642792
LOC645638	1.095927976	5.108320328	5.190275878	2.49E-06	2.78E-05	4.392444219
LOC100287934	1.09514989	5.680548852	5.857387571	1.97E-07	3.36E-06	6.848994259
IGKV1-5	1.095027707	6.05920623	2.819421313	0.006462911	0.019795123	-3.044770418
OTTHUMG00000059495	1.093512317	5.984658689	7.632977935	1.79E-10	1.06E-08	13.67766183
RNA5SP268	1.093406939	5.919898361	4.91777422	6.83E-06	6.49E-05	3.420468154
IGLV6-57	1.08939078	5.121611475	2.855495618	0.005849494	0.018241325	-2.954055317
MIR30E	1.089191146	3.744772295	5.921583035	1.54E-07	2.74E-06	7.090071225
RNU7-13P	1.088243098	9.439895082	7.166346742	1.15E-09	4.79E-08	11.86332319
MIR548C	1.086527317	4.945178852	7.434615415	3.94E-10	2.00E-08	12.90589884
OTTHUMG00000164860	1.084498232	4.409857541	7.07614565	1.64E-09	6.34E-08	11.51331083
RNA5SP343	1.083347232	5.921774918	6.522891323	1.47E-08	3.93E-07	9.377076192
OTTHUMG00000032185	1.082307049	4.737793279	8.274789933	1.39E-11	1.36E-09	16.17276866
SNORD75	1.081432134	4.225876721	5.263065746	1.90E-06	2.21E-05	4.655523237
NID2	1.079598768	7.811722459	4.941321318	6.27E-06	6.03E-05	3.503605732
SNORD78	1.079573085	5.765608197	3.361232964	0.001337324	0.005375212	-1.593817129
ANKRD36B	1.074593293	7.587632623	8.180569508	2.02E-11	1.86E-09	15.80707601
TGFB2	1.072108146	7.179673279	4.833771018	9.29E-06	8.46E-05	3.125274367
GPR18	1.071475707	5.382048197	6.919508702	3.05E-09	1.06E-07	10.9064231
OTTHUMG00000036552	1.071105902	4.494811639	7.38350033	4.82E-10	2.33E-08	12.70711084
RNU7-75P	1.070556902	5.227111639	4.364271129	4.96E-05	0.000340413	1.519593451
ANKRD10-IT1	1.069798171	6.977129672	4.556138833	2.52E-05	0.000193419	2.166194594
RNA5SP160	1.068894268	4.191192131	5.321498853	1.53E-06	1.84E-05	4.867688952
SNORA45	1.068675354	6.141230492	4.811309572	1.01E-05	9.04E-05	3.046720717
RNU6-79P	1.068197256	5.956591148	3.713611808	0.000442087	0.002113985	-0.556899783
THBS2	1.065062146	5.104763443	4.504404359	3.03E-05	0.000226029	1.990476804
RGS4	1.063908646	4.662341639	4.375273004	4.77E-05	0.000329858	1.556286643
GOLGA8B	1.063744488	9.246041803	6.921769684	3.03E-09	1.05E-07	10.9151737
IGKV2D-29	1.063233098	4.066835082	2.477236976	0.015999844	0.041917182	-3.859913268
SNORD99	1.060908195	7.263863443	3.781201035	0.000355131	0.00176208	-0.350463546
SPDYE5	1.058377512	7.131700492	8.237050088	1.61E-11	1.55E-09	16.02632843
GUCY1A3	1.056422829	8.051278689	7.256407871	8.00E-10	3.52E-08	12.21310123
PLVAP	1.056200902	5.328188525	3.606439087	0.000622965	0.0028172	-0.87939818
IGHV3-21	1.055855561	3.79588541	3.271085154	0.001757505	0.006737249	-1.847846345
SYT11	1.055709061	8.161453443	5.028801658	4.54E-06	4.60E-05	3.813923172
MIR4275	1.054347915	6.945305574	4.048663028	0.000146389	0.00084437	0.488363342
CLDN1	1.051734171	7.862702295	2.925209954	0.0048137	0.015507911	-2.776264851
RNA5SP260	1.049113756	5.076978033	5.345896959	1.39E-06	1.71E-05	4.956525886
TAS2R31	1.048917195	4.967924918	8.074509389	3.08E-11	2.58E-09	15.39509042
OTTHUMG00000162373	1.047700915	5.907534918	8.243906893	1.57E-11	1.52E-09	16.05293842
ADAMTS5	1.04679261	7.740854918	5.083440858	3.71E-06	3.87E-05	4.008871005
OR51E1	1.045686707	4.814293607	2.786754939	0.007068976	0.021311745	-3.126150438
BCL6B	1.045141195	7.195692951	5.865165066	1.92E-07	3.29E-06	6.878164165
ANGPT2	1.042473159	5.70812918	6.573717551	1.20E-08	3.32E-07	9.572333319
MIR4263	1.041179549	6.445387705	5.068861596	3.92E-06	4.06E-05	3.95677061
IGKV3-7	1.035441488	5.285121475	3.44244507	0.001041807	0.004343323	-1.36092816
CD248	1.032411463	11.8605459	3.658983644	0.000526895	0.002448679	-0.722036048
RNA5SP166	1.03096211	6.286515246	7.2634461	7.78E-10	3.44E-08	12.24044743
RNA5SP450	1.02987678	7.276654262	5.72521565	3.28E-07	5.12E-06	6.354928002
RNU6-80	1.026689988	6.34171082	7.128286231	1.33E-09	5.39E-08	11.71559358
RNU6-21P	1.02166861	6.436082295	6.748424072	6.02E-09	1.87E-07	10.24523702
CTHRC1	1.021442695	5.299322951	6.489025509	1.68E-08	4.41E-07	9.247114416
CD44	1.020491402	7.132416557	3.482777146	0.000919166	0.003902573	-1.243878878
SLC12A2	1.018477744	7.470163115	4.862424713	8.37E-06	7.73E-05	3.22571738
OTTHUMG00000001211	1.016890244	6.745883607	6.629256419	9.64E-09	2.77E-07	9.785967449
MS4A4A	1.01685811	5.512889508	3.182864312	0.002286756	0.008372872	-2.091749175
GUSBP2	1.016847085	8.186764098	7.750298833	1.12E-10	7.43E-09	14.13419871
CDH11	1.014540793	6.922191967	4.351234391	5.19E-05	0.000353185	1.476175867
TPM1	1.013817671	10.77637393	5.847262724	2.05E-07	3.47E-06	6.811036205
LOC100216546	1.007564049	4.79332918	7.576612195	2.23E-10	1.26E-08	13.45832763
OTTHUMG00000067237	1.006926744	5.612830328	6.395442469	2.42E-08	5.99E-07	8.888600296
PDE1A	1.003276402	6.58459082	4.95797459	5.90E-06	5.75E-05	3.562504579
CCND2	1.00304361	7.082528852	5.637386616	4.60E-07	6.75E-06	6.028437047
OTTHUMG00000162377	1.002248537	4.787792459	4.716830042	1.42E-05	0.000120066	2.718104428
SFRP4	1.000952598	4.687894918	3.46021197	0.000985983	0.004146953	-1.309478625
LOC100996472	1.000776463	5.987288033	8.290532785	1.30E-11	1.32E-09	16.23383931
LOC642799	1.000712927	12.58098033	10.20755061	7.25E-15	4.31E-12	23.54673622
HSD11B2	-1.000483707	5.651215738	-3.026947765	0.003603886	0.01217114	-2.511048877
KL	-1.001605073	10.75079803	-4.360727459	5.02E-05	0.000344036	1.50778491
GPX3	-1.003302195	15.43573934	-5.158239622	2.81E-06	3.08E-05	4.277098459
C1orf192	-1.006532439	7.288688197	-6.370293754	2.67E-08	6.52E-07	8.792418338
AS3MT	-1.006901268	7.941882295	-6.683456496	7.78E-09	2.32E-07	9.994710391
OTTHUMG00000156977	-1.007087207	6.98866082	-3.943424263	0.000208218	0.001128349	0.154251645
UQCR10	-1.007482805	11.15814443	-9.845640306	2.92E-14	1.11E-11	22.19052788
C15orf59	-1.007486634	9.689798852	-3.586344994	0.000663944	0.002971211	-0.939188387
USH1C	-1.007791049	5.876695246	-5.788780725	2.57E-07	4.18E-06	6.592141518
ZNRF3	-1.008356585	9.562452131	-5.941991715	1.42E-07	2.56E-06	7.166857466
ZBED5-AS1	-1.010995293	8.907395574	-8.476894034	6.22E-12	7.57E-10	16.95600382
ACE2	-1.011844963	7.770400984	-2.639281245	0.010510146	0.029631094	-3.484313547
USP46	-1.01326978	9.00765082	-5.457255033	9.13E-07	1.20E-05	5.363792665
TMEM207	-1.013408598	4.952339016	-3.657749788	0.000528979	0.002455037	-0.725747938
AGPAT9	-1.016534354	6.367764098	-5.574898182	5.84E-07	8.26E-06	5.797087845
ABRACL	-1.016935634	8.464626885	-7.261211576	7.85E-10	3.47E-08	12.23176529
ATP6V0D2	-1.017292854	6.308552787	-3.450094753	0.001017414	0.004257133	-1.338797938
LOC550643	-1.01731122	11.12105344	-10.49468829	2.43E-15	1.97E-12	24.61266874
ADH6	-1.021175939	5.899829344	-4.490024636	3.19E-05	0.000236096	1.941811991
SLC17A3	-1.021481817	8.447964754	-2.608345273	0.01140264	0.031681973	-3.557493075
AOX1	-1.021702793	8.16818623	-3.557852194	0.000726473	0.003200976	-1.023596471
SNORD105B	-1.022436695	3.966242951	-6.730673156	6.46E-09	1.98E-07	10.17675364
NKG7	-1.023399646	9.577666721	-3.81896625	0.000313946	0.00158797	-0.234116746
FMO4	-1.02464139	8.238643607	-3.365069109	0.001321742	0.0053195	-1.582901646
SNORD46	-1.025263659	8.840768361	-3.326593197	0.001486104	0.005862656	-1.691994346
LINC00839	-1.025358049	9.746804918	-4.079229305	0.000132038	0.000775341	0.58635406
KLK1	-1.02620439	5.453176066	-3.05809628	0.003294377	0.011322588	-2.428509206
ENPEP	-1.027617439	14.37332131	-5.64794549	4.42E-07	6.53E-06	6.067607536
STRADB	-1.027725183	8.460976393	-7.075105455	1.65E-09	6.36E-08	11.50927655
BST1	-1.028809927	8.749681803	-4.583381128	2.29E-05	0.0001782	2.259117433
SNORA47	-1.032230244	5.654385902	-6.299294281	3.53E-08	8.17E-07	8.521272591
TSPYL5	-1.032406024	9.802744754	-5.964742208	1.30E-07	2.39E-06	7.252534538
C9orf66	-1.036306537	4.523084098	-6.255415471	4.20E-08	9.41E-07	8.354003721
NAP1L2	-1.037284756	6.401123607	-7.014662017	2.09E-09	7.69E-08	11.27494141
TMEM178A	-1.037959341	8.579678197	-4.068284405	0.000137013	0.000800148	0.551218127
CLDN8	-1.038706512	5.63609	-3.247844414	0.001884467	0.007123219	-1.912555766
CLYBL	-1.038925524	7.160012295	-6.657108955	8.64E-09	2.53E-07	9.893206152
TST	-1.040237561	8.185813934	-8.490119322	5.90E-12	7.30E-10	17.00719326
KLK7	-1.041473902	11.82601295	-3.776514694	0.000360589	0.001785041	-0.364851509
AKR7A2	-1.041956817	7.320427869	-8.413706377	7.99E-12	9.11E-10	16.71131729
MXD1	-1.046640976	7.25698	-9.772670811	3.87E-14	1.36E-11	21.915461
ATP5D	-1.050363659	11.42242787	-8.056642928	3.30E-11	2.71E-09	15.32565815
PAIP2B	-1.050550012	6.950263115	-5.841755482	2.10E-07	3.53E-06	6.790397059
FUT6	-1.05288761	6.416873443	-4.830062652	9.41E-06	8.55E-05	3.112294081
CETP	-1.053620976	6.990528525	-5.520083367	7.20E-07	9.85E-06	5.594822591
NR4A1	-1.054457207	5.298541967	-6.706750597	7.10E-09	2.14E-07	10.08449842
ANXA9	-1.057693902	6.406140984	-7.424037801	4.10E-10	2.06E-08	12.86475827
NLK	-1.05804622	13.30764918	-5.423204309	1.04E-06	1.33E-05	5.238953403
GK	-1.05824939	8.311922623	-4.07446894	0.00013418	0.000785979	0.571065471
PRAP1	-1.059297585	7.945554098	-4.611211018	2.07E-05	0.000164251	2.354320317
NAPSA	-1.061291939	5.817012131	-5.3755429	1.24E-06	1.55E-05	5.064664396
CNTN1	-1.062343329	8.475462459	-5.53104906	6.90E-07	9.52E-06	5.635234153
GADD45B	-1.063312878	7.837462295	-5.734991019	3.16E-07	4.96E-06	6.391358772
FTLP3	-1.063887195	17.14280328	-7.692416514	1.41E-10	8.80E-09	13.9089612
EXPH5	-1.064636829	11.35316443	-3.182055822	0.002292235	0.008387583	-2.093962507
OTTHUMG00000015137	-1.065083695	5.121355574	-3.87950726	0.000257316	0.001343757	-0.046134889
HIST1H1C	-1.065736585	10.80366525	-8.126206704	2.50E-11	2.22E-09	15.59594726
MED11	-1.069872744	6.772357705	-8.629538101	3.40E-12	4.80E-10	17.54628268
ABCC2	-1.072558244	5.679828197	-4.619633419	2.01E-05	0.000160203	2.383186788
SNHG8	-1.073244634	13.29556885	-6.025997806	1.03E-07	1.98E-06	7.483627638
RHCG	-1.073928012	4.852038033	-4.547128209	2.60E-05	0.000198061	2.135518919
AQP7P3	-1.074487122	6.308105738	-5.273612828	1.83E-06	2.14E-05	4.693755588
GSTA5	-1.076672195	5.014315082	-6.490073195	1.67E-08	4.40E-07	9.251133244
SLC27A2	-1.084785293	8.184869016	-2.805628829	0.006712717	0.02044914	-3.079220021
SELL	-1.088595402	5.217832623	-5.450178104	9.38E-07	1.22E-05	5.337824946
TGFBR3	-1.088669634	13.27442623	-5.390961075	1.17E-06	1.48E-05	5.120987518
ANPEP	-1.089710854	12.68783639	-2.804994967	0.006724409	0.020482737	-3.080800099
KHK	-1.093264878	5.809692623	-5.233188754	2.12E-06	2.43E-05	4.547375223
CTH	-1.09374461	5.07013918	-5.894165903	1.71E-07	3.01E-06	6.987024791
SLC6A13	-1.095448622	6.836638361	-4.726659357	1.37E-05	0.000116426	2.75215427
L3MBTL3	-1.095889695	8.164595902	-5.453000517	9.28E-07	1.21E-05	5.348180002
EPHX2	-1.096797561	7.483778197	-5.973442683	1.26E-07	2.32E-06	7.28532202
PLTP	-1.098048537	10.45536738	-5.770404958	2.76E-07	4.44E-06	6.523489423
DPYS	-1.098201963	6.350914754	-4.536381607	2.71E-05	0.000204605	2.098972159
PDZK1P1	-1.098865244	11.59025344	-3.682969511	0.000487902	0.002299621	-0.649719667
MPP5	-1.099910976	13.51836557	-4.830365913	9.40E-06	8.55E-05	3.113355412
RNU5D-2P	-1.103371439	6.407058689	-5.430940613	1.01E-06	1.30E-05	5.267293509
LINC00052	-1.106791622	5.534487377	-4.349660823	5.22E-05	0.00035497	1.470939838
MIR614	-1.107500854	12.08471918	-3.397059313	0.001198322	0.004891581	-1.491544807
RRAS	-1.110728512	9.85006377	-6.28182057	3.78E-08	8.63E-07	8.454633142
ALKBH7	-1.112168232	9.49762459	-11.28410572	1.26E-16	2.04E-13	27.49323687
HTRA1	-1.114518415	14.74245246	-5.43582287	9.91E-07	1.28E-05	5.285185575
MT1F	-1.121932439	16.98314426	-6.151172431	6.31E-08	1.31E-06	7.957614921
RASD1	-1.122505012	3.727564918	-5.385219127	1.20E-06	1.51E-05	5.100005418
SLC47A1	-1.122516561	8.227280656	-3.468898238	0.000959735	0.004051995	-1.284260296
PDZK1	-1.122597439	12.3828223	-3.7441003	0.000400601	0.001946324	-0.464066771
EGOT	-1.122623476	6.087422295	-5.004810666	4.96E-06	4.96E-05	3.728596195
ACAA2	-1.123511951	11.43909262	-4.773780263	1.15E-05	0.000100739	2.915834869
UGT2B10	-1.125813232	6.142058361	-4.216931582	8.26E-05	0.000522166	1.032913873
SLC2A2	-1.126281695	6.698990492	-4.011482378	0.000165879	0.000936346	0.369738675
TREM1	-1.126335683	4.206337705	-7.13148489	1.32E-09	5.34E-08	11.72800675
APLN	-1.12836272	8.69060377	-5.310496466	1.59E-06	1.91E-05	4.827675348
CX3CL1	-1.128854024	12.10257705	-7.012248415	2.11E-09	7.76E-08	11.26558778
SBSPON	-1.132026341	12.47200984	-4.486430597	3.23E-05	0.000238551	1.929660915
SNORD13	-1.132358415	13.11365164	-3.142639157	0.002574796	0.009224911	-2.201381531
FXYD1	-1.133289585	7.36836377	-6.823686437	4.47E-09	1.46E-07	10.5358578
NEBL-AS1	-1.135714378	4.903160492	-10.42525973	3.16E-15	2.33E-12	24.35578061
SLC13A1	-1.13653739	9.11586082	-2.662631689	0.009879171	0.028196875	-3.428624279
ETFB	-1.144654622	9.531611475	-8.460499104	6.64E-12	7.91E-10	16.89253439
ALDH2	-1.144662829	9.318052459	-7.702914805	1.35E-10	8.50E-09	13.94981403
PIPOX	-1.145933049	7.213687705	-4.665992871	1.70E-05	0.000139674	2.542523309
CMBL	-1.147771085	5.678471803	-6.227582041	4.68E-08	1.03E-06	8.24802632
SST	-1.150219854	7.03398541	-3.352133829	0.001374981	0.005497256	-1.619673926
C11orf54	-1.153078537	12.10252	-5.010972782	4.85E-06	4.87E-05	3.750496563
NPL	-1.154848671	7.157385738	-5.964938753	1.30E-07	2.39E-06	7.253275076
FOXQ1	-1.161336793	6.126367869	-3.494480814	0.000886226	0.003791889	-1.209743012
GSTA3	-1.161603341	4.929487213	-8.329319689	1.12E-11	1.16E-09	16.38426288
SLC34A1	-1.162139768	9.184530164	-2.730270999	0.00824159	0.024211629	-3.265130372
PAK1	-1.165062683	11.35397508	-5.942265419	1.42E-07	2.56E-06	7.167887721
LOC100505664	-1.165614902	6.441404918	-5.391005633	1.17E-06	1.48E-05	5.121150371
USP2	-1.166767561	6.75808918	-4.555969627	2.52E-05	0.000193488	2.165618277
OTTHUMG00000040386	-1.174761439	4.698355246	-4.229849222	7.90E-05	0.00050209	1.075223415
OTTHUMG00000132691	-1.17477472	8.67225082	-5.385650808	1.20E-06	1.51E-05	5.101582586
AQP9	-1.17670878	4.968897377	-7.123685151	1.36E-09	5.47E-08	11.69773871
PRKAR2B	-1.178188268	9.451661967	-5.830316285	2.19E-07	3.66E-06	6.747544115
KDR	-1.179335	12.82139721	-4.374353161	4.79E-05	0.000330698	1.553216969
PTGDS	-1.181105488	10.72870721	-7.117498731	1.39E-09	5.58E-08	11.67373319
EHHADH	-1.185570695	7.200049508	-5.099710695	3.49E-06	3.69E-05	4.067083155
SOST	-1.187550488	11.90450033	-4.066751995	0.000137724	0.000803692	0.546302986
CERS6	-1.192575	12.4410782	-5.709817484	3.48E-07	5.38E-06	6.297579144
MNDA	-1.19313528	7.656263115	-4.288329356	6.46E-05	0.000424469	1.267637472
OTTHUMG00000002710	-1.196540646	6.145954262	-5.321986818	1.52E-06	1.84E-05	4.869464276
SLC17A1	-1.197164256	9.142493115	-3.08285334	0.003066261	0.010683519	-2.362464882
PLCG2	-1.197624183	8.021990984	-2.569619497	0.012616792	0.03447281	-3.648126925
LOC728290	-1.198870476	5.159731311	-4.99874381	5.08E-06	5.05E-05	3.707045227
SNORD59B	-1.203433646	4.460824262	-3.893505273	0.000245694	0.001291357	-0.002416895
DPEP1	-1.203545768	6.551685902	-5.462137843	8.97E-07	1.18E-05	5.381715999
ACADSB	-1.205493061	10.32045607	-4.653209293	1.78E-05	0.000145048	2.498511407
MAOA	-1.209216439	7.800311967	-8.073922646	3.08E-11	2.58E-09	15.39281036
SNORD14D	-1.211070793	4.803864098	-4.844325882	8.94E-06	8.19E-05	3.16224324
MT1G	-1.211618537	17.70299344	-4.259501547	7.13E-05	0.000461868	1.172609353
SMIM2-AS1	-1.212225378	7.004156066	-6.308971169	3.40E-08	7.92E-07	8.558193307
ASS1	-1.217517439	12.75828361	-5.635764916	4.63E-07	6.79E-06	6.022422981
MRO	-1.21769211	5.311077705	-4.998698945	5.08E-06	5.05E-05	3.706885898
TYRO3	-1.222901707	11.15286967	-4.415388241	4.15E-05	0.000293905	1.690481482
OTTHUMG00000014129	-1.222933195	4.366719508	-4.002522377	0.000170937	0.000959466	0.341246459
NFIL3	-1.223895268	5.719737869	-9.06946446	6.00E-13	1.19E-10	19.23969243
CKB	-1.228935134	6.446794918	-10.06806784	1.24E-14	6.74E-12	23.02567039
CTSL2	-1.230196634	7.217108525	-5.128191406	3.14E-06	3.37E-05	4.169161494
ARHGAP19	-1.230450976	10.33694557	-5.364943367	1.30E-06	1.61E-05	5.025976665
PLGLA	-1.232179024	7.536194098	-4.300445101	6.19E-05	0.000409726	1.307677862
METTL7B	-1.23266989	7.503359672	-3.703332062	0.000456978	0.002175431	-0.588092664
PCBD1	-1.233249268	10.16701475	-9.99525167	1.64E-14	7.79E-12	22.75283111
NR4A2	-1.23675322	4.952291639	-4.637619291	1.89E-05	0.000151862	2.444914486
PCOLCE2	-1.237517439	12.11892098	-5.502533272	7.69E-07	1.04E-05	5.530200201
OTTHUMG00000041417	-1.238620976	4.825794262	-4.683940884	1.60E-05	0.000132545	2.604410976
ANKS4B	-1.240445646	4.202839344	-6.384598919	2.53E-08	6.23E-07	8.847120131
TCF21	-1.241581098	14.54341967	-4.766721016	1.18E-05	0.000102854	2.891266766
JUN	-1.244520524	6.268100492	-9.58483243	8.01E-14	2.48E-11	21.20501273
HIST2H2BE	-1.246782061	8.634693443	-7.304678585	6.60E-10	3.00E-08	12.40068045
PLG	-1.249418732	7.151344754	-4.110277017	0.000118855	0.00070925	0.68631595
BLVRB	-1.250568463	7.883900984	-10.39138168	3.60E-15	2.58E-12	24.23023172
ATP6V1G3	-1.25087928	6.202615574	-2.862086274	0.005743407	0.017973812	-2.937386798
C14orf164	-1.2541615	5.483750492	-6.248354435	4.31E-08	9.66E-07	8.327109061
CRYL1	-1.260787012	7.678333279	-7.022178686	2.03E-09	7.53E-08	11.30407329
KCNJ15	-1.262365524	8.922621311	-3.98425358	0.000181715	0.00100824	0.283267699
RNU4-2	-1.265093512	6.143375246	-5.524395328	7.08E-07	9.72E-06	5.610710232
DACH1	-1.267959634	13.72560984	-5.150755824	2.89E-06	3.15E-05	4.250192838
OTTHUMG00000036478	-1.273770037	7.172730984	-5.983228404	1.21E-07	2.26E-06	7.322213603
FOLH1B	-1.275443476	6.025737213	-4.97893193	5.46E-06	5.37E-05	3.6367439
ASPA	-1.280502122	8.037681639	-6.025639359	1.03E-07	1.98E-06	7.482273663
PVALB	-1.283181939	6.293032951	-5.018981436	4.71E-06	4.75E-05	3.778976119
PTH1R	-1.283563171	11.94914721	-5.542367848	6.61E-07	9.18E-06	5.6769742
TMEM27	-1.285262305	10.25046967	-2.989372427	0.004013272	0.013323682	-2.609788064
FMN2	-1.286383366	7.887689672	-5.521882197	7.15E-07	9.80E-06	5.601449983
PDZK1IP1	-1.286397195	11.39817738	-6.810078349	4.71E-09	1.53E-07	10.48328128
RNU5E-2P	-1.288177439	6.44118082	-5.792946706	2.53E-07	4.12E-06	6.607714251
CRYAA	-1.289582732	7.475783279	-6.002725072	1.12E-07	2.11E-06	7.395759829
CYB5A	-1.289732927	13.89748033	-7.741338246	1.16E-10	7.64E-09	14.09933129
ALPL	-1.293605707	5.913131311	-7.072008875	1.67E-09	6.42E-08	11.4972671
ABAT	-1.295987427	7.326230984	-5.34904137	1.38E-06	1.69E-05	4.967985641
PPBP	-1.302603805	6.21534541	-4.632655803	1.92E-05	0.000154023	2.427868364
SLC22A6	-1.306202317	9.470115738	-3.150363162	0.002516976	0.009057896	-2.180407605
LPL	-1.306677768	6.454379672	-6.929394943	2.94E-09	1.02E-07	10.94468771
FMO1	-1.311718939	9.243229344	-3.199684313	0.002175519	0.008042393	-2.045611698
KIAA1191	-1.316533537	11.7761918	-9.705970479	5.01E-14	1.66E-11	21.66357038
ACY3	-1.317691488	6.891549508	-6.031389014	1.01E-07	1.95E-06	7.503994368
SORD	-1.31922661	6.908227705	-5.685524341	3.83E-07	5.80E-06	6.207194695
BHMT2	-1.324668293	11.34064918	-4.155574364	0.000101876	0.00062334	0.832918557
CLEC4E	-1.326353354	4.384374098	-5.400902035	1.13E-06	1.44E-05	5.157331884
MORN2	-1.327116524	8.013351148	-10.75176861	9.18E-16	1.01E-12	25.55900984
VASN	-1.328963902	11.00110197	-6.781343793	5.28E-09	1.68E-07	10.37230432
PBLD	-1.334282244	8.368289344	-5.401961647	1.13E-06	1.43E-05	5.161207216
DAO	-1.336591732	7.093756066	-4.2321526	7.84E-05	0.000499044	1.082775122
GDF15	-1.341140159	4.443164426	-7.179138718	1.09E-09	4.60E-08	11.91298707
SLC7A9	-1.34140239	7.654469672	-3.80330452	0.000330437	0.001659436	-0.282453462
FRY-AS1	-1.344340463	6.895605902	-5.977524197	1.24E-07	2.30E-06	7.300707238
WDR49	-1.34530061	7.084086557	-4.527096049	2.80E-05	0.000210712	2.067428276
OTTHUMG00000162500	-1.345342378	4.546300984	-5.670519018	4.05E-07	6.09E-06	6.151423745
LRRC2	-1.345650122	9.869191639	-5.212844763	2.29E-06	2.58E-05	4.47386611
SNORA12	-1.357310585	5.671573279	-5.790204484	2.56E-07	4.16E-06	6.597463276
SNORD14E	-1.363941817	6.127456721	-4.296779115	6.27E-05	0.000414175	1.295556092
ECH1	-1.366287683	10.94386049	-10.27013396	5.71E-15	3.69E-12	23.77984465
DPP6	-1.367635073	8.804527869	-5.766538594	2.80E-07	4.48E-06	6.509052539
CHI3L1	-1.370941707	12.32998738	-3.776992222	0.000360029	0.001782841	-0.363385909
SNORD41	-1.376479707	4.461283115	-4.832784104	9.32E-06	8.48E-05	3.121819472
FABP3	-1.392770841	9.170789836	-5.378410635	1.23E-06	1.54E-05	5.075136073
DANCR	-1.395020732	6.271633115	-10.86122091	6.09E-16	6.97E-13	25.95953875
SLC4A4	-1.404505427	9.681820656	-3.385905059	0.001240063	0.005033378	-1.523465785
RNU5B-1	-1.408864024	6.408553607	-7.926966607	5.53E-11	4.12E-09	14.8214945
HGD	-1.409827707	8.155476885	-4.55233146	2.56E-05	0.000195521	2.153229194
VNN2	-1.411098549	6.354767213	-8.578609202	4.16E-12	5.56E-10	17.34947465
CALB1	-1.416134951	7.11791459	-3.805132258	0.000328471	0.001650902	-0.276818797
LINC00948	-1.423469195	6.242299016	-5.363870182	1.30E-06	1.61E-05	5.022061089
DDC	-1.429083976	7.915551148	-4.705867344	1.48E-05	0.000123987	2.68016694
SLC7A8	-1.431810366	12.56032066	-5.856706553	1.98E-07	3.36E-06	6.846440564
OTTHUMG00000036063	-1.434304634	8.74238918	-5.41988764	1.05E-06	1.35E-05	5.226807803
SLC22A8	-1.441749695	9.591312623	-3.478313571	0.000932032	0.00394798	-1.256877618
APOH	-1.44710928	5.464643279	-4.937324078	6.36E-06	6.11E-05	3.489480843
ACY1	-1.450322415	7.806152131	-5.769222193	2.77E-07	4.45E-06	6.519072721
PI3	-1.451503671	4.209989672	-5.693503267	3.71E-07	5.66E-06	6.236868263
TMEM52B	-1.451765512	9.10718918	-3.362595171	0.001331771	0.005355679	-1.58994204
PEPD	-1.454318171	10.80770246	-6.775830921	5.40E-09	1.71E-07	10.35101956
OTTHUMG00000162001	-1.457743488	8.817038197	-3.020750267	0.003668614	0.012346565	-2.527397238
OTTHUMG00000016695	-1.463748549	8.119039508	-5.249104258	2.00E-06	2.31E-05	4.60495736
WDR72	-1.464222988	8.716512623	-4.981824375	5.40E-06	5.32E-05	3.647000357
BTG2	-1.465655878	10.45758803	-9.173153533	4.00E-13	8.88E-11	19.6368544
CUBN	-1.467734134	11.61852967	-2.918444442	0.004906218	0.015758333	-2.793660741
AGXT2	-1.471931915	9.205307213	-3.478184205	0.000932408	0.003948488	-1.257254188
ALDH4A1	-1.472722195	7.404567541	-6.436091491	2.06E-08	5.25E-07	9.044211305
RNU5E-1	-1.473994085	5.672900164	-5.650474594	4.37E-07	6.48E-06	6.076993128
AKR7A3	-1.474807598	5.819887377	-8.394526348	8.62E-12	9.52E-10	16.6370089
LOC101060277	-1.485003683	5.09387377	-4.332128794	5.55E-05	0.000374504	1.412669259
CYP4A22	-1.48697778	6.208434918	-3.975163803	0.000187318	0.001034502	0.254477602
G0S2	-1.495626159	8.522555574	-6.793851833	5.03E-09	1.61E-07	10.42060497
CPXM1	-1.496121793	7.216243443	-4.732257858	1.34E-05	0.000114602	2.771562632
EGF	-1.506972061	5.571661639	-5.836060147	2.14E-07	3.59E-06	6.769058605
IGF1	-1.512387183	9.343771967	-2.868352346	0.005644196	0.017728569	-2.921512044
GBA3	-1.512538659	7.101890656	-4.878394888	7.89E-06	7.34E-05	3.281811738
GATM	-1.515349024	13.26130672	-3.653332276	0.000536506	0.002483629	-0.739030881
AK4	-1.519461244	9.22851377	-6.199011619	5.23E-08	1.13E-06	8.13934706
FCGR3B	-1.520079549	6.817388689	-8.086140662	2.94E-11	2.49E-09	15.44028716
MT1H	-1.531393537	16.9010377	-4.182906684	9.28E-05	0.000575738	0.921809711
HES1	-1.535556634	9.453056557	-7.578370732	2.22E-10	1.25E-08	13.46517032
C19orf77	-1.539185122	12.76880574	-3.287476945	0.001672851	0.006466474	-1.802012453
TPPP3	-1.539667756	9.111779344	-6.871107118	3.70E-09	1.25E-07	10.71917059
HIST1H2BD	-1.540290756	6.840043607	-10.04136437	1.37E-14	7.07E-12	22.92567805
ECHS1	-1.543630854	10.46141262	-7.288764667	7.04E-10	3.17E-08	12.33883188
CR1	-1.544674634	11.59536607	-4.578562076	2.33E-05	0.000180558	2.242660218
CA2	-1.556192902	8.963433279	-8.325515585	1.13E-11	1.17E-09	16.36951242
A1CF	-1.559282793	5.444241967	-7.462018252	3.53E-10	1.83E-08	13.01248794
SLC7A7	-1.559774037	8.464352787	-6.56352845	1.25E-08	3.43E-07	9.533170681
NAT8	-1.561950829	10.1567182	-3.70134802	0.000459906	0.002187015	-0.594106772
ANGPTL3	-1.571602939	7.162837213	-4.411220542	4.21E-05	0.000296911	1.676510282
HPGD	-1.57855878	8.576111475	-4.330209843	5.58E-05	0.000376518	1.406298809
TM4SF5	-1.601253488	8.290810656	-5.093119143	3.58E-06	3.76E-05	4.043490219
DEFB1	-1.612799024	16.31544754	-4.176353126	9.49E-05	0.000586672	0.900466664
NPHS1	-1.614432683	11.59297951	-5.212767987	2.29E-06	2.58E-05	4.473588897
PSAT1	-1.615036866	8.850094918	-4.060614431	0.000140607	0.00081677	0.5266276
ACSM2A	-1.622478512	10.63728066	-4.001289199	0.000171645	0.000962739	0.337327927
TNNI1	-1.629297317	10.55045852	-5.32911294	1.48E-06	1.80E-05	4.895397339
HIST1H1E	-1.63311561	13.05569213	-8.796563148	1.76E-12	2.89E-10	18.1906853
SLC5A12	-1.637820061	11.22952262	-3.260964752	0.001811769	0.006904156	-1.876064456
HRSP12	-1.638560988	10.36617262	-5.766270495	2.81E-07	4.49E-06	6.508051566
NAT8B	-1.640058659	11.27011049	-4.396816306	4.42E-05	0.000309312	1.628275674
XPNPEP2	-1.640841122	8.783655574	-4.127225992	0.000112204	0.000676619	0.741065241
GIPC2	-1.644845305	8.052325738	-5.84316805	2.09E-07	3.52E-06	6.795690347
UGT2B7	-1.645449024	12.71936246	-3.772628846	0.000365176	0.001803989	-0.376773435
EHD3	-1.650008171	11.30539311	-4.944887976	6.19E-06	5.97E-05	3.516213164
CDH10	-1.676834476	4.54844082	-8.05291964	3.35E-11	2.73E-09	15.31118777
SAT2	-1.685280732	10.07326033	-9.219581867	3.33E-13	7.80E-11	19.81441892
SLC13A3	-1.68789572	9.903077213	-4.082089436	0.000130766	0.000768753	0.595544653
FABP1	-1.692341439	8.871133607	-5.816998373	2.31E-07	3.83E-06	6.69768237
OTTHUMG00000156955	-1.728506463	10.16114197	-5.595705977	5.39E-07	7.70E-06	5.874034515
SLC6A19	-1.73003872	7.98466459	-4.671815133	1.67E-05	0.000137452	2.56258724
ACSM2B	-1.751910854	12.02359115	-4.003834328	0.000170188	0.000956647	0.345416066
SLC36A2	-1.752105244	8.031110492	-4.682103762	1.61E-05	0.000133209	2.598071182
CYP2B6	-1.753729829	5.979716557	-6.908613768	3.19E-09	1.10E-07	10.86426107
BHMT	-1.780103902	11.63723672	-4.113590808	0.000117525	0.000702809	0.697010345
FAM180A	-1.782192976	7.57768459	-6.775429162	5.41E-09	1.71E-07	10.34946849
LOX	-1.784043902	9.965048525	-6.570930087	1.21E-08	3.35E-07	9.561618517
SMCO3	-1.786172732	8.594609672	-7.843894324	7.70E-11	5.46E-09	14.49836109
ALDH6A1	-1.800500537	10.39117951	-5.983841445	1.21E-07	2.25E-06	7.324525233
RBP5	-1.801043171	12.22817279	-5.154076508	2.85E-06	3.11E-05	4.262129442
RNF152	-1.801097134	9.110989016	-6.167703467	5.91E-08	1.25E-06	8.020378141
OTTHUMG00000163648	-1.80287789	8.442143115	-3.549341401	0.000746212	0.0032814	-1.048723828
PRODH2	-1.803170817	7.81604623	-6.057959672	9.07E-08	1.78E-06	7.604436386
FAM151A	-1.803452622	8.51456082	-4.585020392	2.28E-05	0.00017734	2.264717479
LOC100996266	-1.808352988	6.936042131	-5.67991652	3.91E-07	5.92E-06	6.18634669
S100A8	-1.808454354	5.98735	-9.652285353	6.16E-14	1.96E-11	21.46052059
ACMSD	-1.814049183	7.412627541	-6.576076669	1.19E-08	3.30E-07	9.581402152
SNORA22	-1.830999207	8.804665902	-7.199764826	1.00E-09	4.27E-08	11.99307906
UMOD	-1.855020366	9.938788033	-3.287235021	0.001674072	0.006470385	-1.802690071
APOM	-1.857714098	9.919230492	-4.340850995	5.38E-05	0.000364424	1.441643516
CTXN3	-1.868614537	7.080981967	-5.765294523	2.82E-07	4.50E-06	6.504407801
SNORA48	-1.87883061	12.58662443	-6.234386024	4.56E-08	1.01E-06	8.273923714
TMEM150C	-1.884531707	12.54672754	-7.380730169	4.88E-10	2.34E-08	12.69633906
FPR1	-1.890063817	5.905495738	-7.466316474	3.47E-10	1.81E-08	13.02920782
FBP1	-1.893624963	7.82694918	-6.340915314	3.00E-08	7.18E-07	8.680150867
SNORD66	-1.8942335	3.669520164	-8.807878795	1.68E-12	2.81E-10	18.23428104
HSD17B14	-1.899706098	6.275178361	-11.70282152	2.69E-17	5.54E-14	28.98948082
HSPA1A	-1.902223829	9.253433115	-11.16752537	1.94E-16	2.72E-13	27.07265344
CXCR2	-1.91509172	5.143417705	-11.81579594	1.78E-17	3.93E-14	29.38927393
CYP4A11	-1.926189598	9.045211475	-3.71697297	0.000437319	0.002096052	-0.546688874
TMEM174	-1.935141232	9.356331803	-3.861371289	0.000273161	0.001411849	-0.102635434
CXCR1	-1.943937195	4.710554262	-10.2639027	5.85E-15	3.69E-12	23.75665391
DUSP1	-1.9531105	7.400224098	-15.57089882	5.03E-23	5.18E-19	41.68806722
ALDOB	-1.980970244	16.5048082	-4.553701073	2.54E-05	0.000194668	2.157892583
AFM	-1.981443293	8.132205246	-4.639340652	1.87E-05	0.000151111	2.450828184
ERRFI1	-1.984001195	10.58073	-8.982547027	8.45E-13	1.54E-10	18.9061527
DCXR	-1.995166463	11.90719148	-8.325847269	1.13E-11	1.17E-09	16.37079856
PCK1	-2.007096512	7.764174918	-6.031059159	1.01E-07	1.95E-06	7.502748127
HSPA1B	-2.007365195	9.543210328	-11.4058558	8.01E-17	1.48E-13	27.9306298
LOC100505985	-2.009512463	6.960675082	-4.581004485	2.31E-05	0.000179309	2.251000079
GLYATL1	-2.047067439	8.634617213	-5.033904732	4.46E-06	4.52E-05	3.832094395
KNG1	-2.090167073	10.62212361	-4.156769148	0.000101462	0.000621173	0.83679753
RGS2	-2.114402488	10.13550623	-6.361811143	2.76E-08	6.71E-07	8.759992493
JUNB	-2.168753939	7.273324426	-8.338759268	1.08E-11	1.13E-09	16.42086241
PAH	-2.170361207	11.18720213	-4.718727513	1.41E-05	0.000119378	2.724674939
HBA2	-2.227430732	12.91241443	-7.332633374	5.91E-10	2.73E-08	12.50934146
SLC12A3	-2.303334841	7.04677541	-5.046824256	4.25E-06	4.35E-05	3.878132193
HAO2	-2.355668244	8.594	-4.794972612	1.07E-05	9.46E-05	2.98968818
OTTHUMG00000009791	-2.362253537	12.40968082	-6.190476543	5.41E-08	1.16E-06	8.106901294
GLYAT	-2.377295122	11.0810259	-4.958132096	5.89E-06	5.75E-05	3.563062038
LOC727944	-2.387604134	6.354476393	-8.08738391	2.92E-11	2.48E-09	15.44511796
BRE-AS1	-2.396391598	5.981586066	-6.066138325	8.79E-08	1.74E-06	7.635374482
OTTHUMG00000160692	-2.42041439	13.2879241	-6.427508127	2.14E-08	5.37E-07	9.011337883
AGMAT	-2.454816488	9.658487377	-4.991529899	5.21E-06	5.17E-05	3.681433687
ESM1	-2.459413341	7.773268689	-6.852276026	3.99E-09	1.33E-07	10.64635805
HBB	-2.505057683	10.8718677	-8.140571854	2.36E-11	2.13E-09	15.65174593
PTGS2	-2.516348476	5.421151311	-8.148301917	2.29E-11	2.09E-09	15.68176932
AK4P3	-2.538019415	9.477374098	-6.924026209	3.00E-09	1.04E-07	10.92390735
GSTA1	-2.603987927	13.26874361	-5.356749317	1.34E-06	1.65E-05	4.996087211
DEFA1B	-2.623808671	8.007161967	-2.7397041	0.008034108	0.023730679	-3.242074086
MIOX	-2.661907585	9.87977	-5.389167441	1.18E-06	1.49E-05	5.114432426
ALB	-2.82232628	7.517094098	-6.434466257	2.08E-08	5.27E-07	9.037986214
HIST2H2AA4	-2.831750366	11.28083738	-12.35100877	2.58E-18	7.98E-15	31.26018474
S100A12	-2.910526988	5.631340656	-8.73197443	2.27E-12	3.50E-10	17.94169178
EGR1	-2.933957671	9.846760164	-6.618529895	1.01E-08	2.88E-07	9.744685712
SNORD3C	-2.971297671	8.933242787	-12.59934445	1.07E-18	3.67E-15	32.11514109
HPD	-2.972531171	9.386147213	-6.382866174	2.55E-08	6.26E-07	8.840493028
SNORD3D	-3.03606272	8.70966918	-12.88447779	3.91E-19	3.02E-15	33.08638916
SNORD3A	-3.041903171	9.906492131	-12.21968956	4.14E-18	1.07E-14	30.80470225
SNORD3B-1	-3.10698939	9.333000656	-12.67630113	8.13E-19	3.20E-15	32.37837591
SNORD3B-2	-3.10698939	9.333000656	-12.67630113	8.13E-19	3.20E-15	32.37837591
GSTA2	-3.176792195	11.81221902	-6.147113876	6.41E-08	1.33E-06	7.942211593
PDK4	-3.27459361	9.863261639	-12.29575987	3.15E-18	8.85E-15	31.06883739
S100A9	-3.292743341	9.832681639	-9.072508345	5.93E-13	1.18E-10	19.25136308
ZFP36	-3.293419659	10.24508607	-11.00038511	3.61E-16	4.47E-13	26.46669746
HBA1	-3.405963171	12.78464607	-8.609446957	3.68E-12	5.10E-10	17.46865996
FOS	-3.700530476	6.228027705	-15.80292984	2.42E-23	4.84E-19	42.38502258
G6PC	-4.695155415	8.916981803	-10.67643648	1.22E-15	1.26E-12	25.28250797
