# Supplementary material for: Screening immune-related blood biomarkers for DKD-related HCC using machine learning
Source: Front Immunol. 2024 Jan 22;15:1339373. doi: 10.3389/fimmu.2024.1339373 (PMC10838782; doi:10.3389/fimmu.2024.1339373)
Supplement: Supplementary file 2 [file DataSheet_1.zip › Table S10.csv]

Table S10. Venn data from DKD Secreated RNAs, HCC DGEs, and Top3 Cluster Genes
Names	total	elements
DKD Secreated Genes HCC DGEs Top3 Cluster Genes	8	LUM
		COL15A1
		LYVE1
		PLVAP
		CTHRC1
		C7
		ECM1
		MS4A6A
DKD Secreated Genes HCC DGEs	2	RGS5
		ADH1B
DKD Secreated Genes Top3 Cluster Genes	59	CD44
		MMP2
		PTN
		SFRP2
		COL3A1
		VCAN
		TGFB2
		MOXD1
		MMP7
		SVEP1
		C1QC
		ITGA11
		TNC
		CD248
		CCL18
		FPR3
		VEGFC
		ITGB6
		PLK2
		NAIP
		SERPINF1
		INHBA
		SLIT3
		SPDYE3
		COL6A3
		POSTN
		ADAMTS1
		CCL19
		CLDN1
		SPDYE2
		NT5E
		C3
		IGFBP6
		SFRP4
		VSIG4
		CDH6
		GPR34
		CDH11
		COL14A1
		ADAMTS5
		SPDYE6
		AEBP1
		LTBP1
		FBN1
		TGFBI
		CFH
		THBS2
		COL1A2
		NID2
		CCL2
		PDE1A
		APOC1
		COL8A1
		COLEC12
		FN1
		SPDYE5
		FBLN5
		OLFML2B
		ANGPT2
HCC DGEs Top3 Cluster Genes	65	COL4A1
		CXCL14
		DPT
		DTL
		FAM83D
		MFSD2A
		IGF2BP3
		CCNB1
		HHIP
		ASPM
		HMMR
		KIF4A
		ITGA9
		GINS1
		FCN3
		GPC3
		CDKN2C
		PDGFRA
		CLEC4G
		GMNN
		ANLN
		BIRC5
		KIF20A
		CLEC1B
		UBE2C
		MARCO
		EZH2
		CCNB2
		PRC1
		CDK1
		DCN
		MELK
		CENPW
		CPEB3
		KIF11
		RACGAP1
		CDC20
		CXCL12
		RRM2
		ZWINT
		NDC80
		TOP2A
		KIAA0101
		STAB2
		IGFALS
		TTK
		CCNE2
		CDKN3
		BGN
		PBK
		NUF2
		NCAPG
		FAM72A
		OIT3
		PTTG1
		NEK2
		AURKA
		UBE2T
		CENPF
		NUSAP1
		BUB1B
		MAD2L1
		SRPX
		DLGAP5
		ECT2
DKD Secreated Genes	32	EMP1
		NPIPB11
		ANKRD36B
		TAS2R31
		F2RL2
		MARCKS
		GOLGA8A
		PCDHGA10
		CCND2
		FMO3
		RERG
		NPIPB5
		TPM1
		ABI3BP
		NELL1
		RASSF9
		SPDYE1
		LRP2BP
		ATP13A3
		SLC6A6
		ANKRD36
		PER3
		RGS4
		NPIPB3
		PCDH18
		SYTL2
		DAPL1
		OR51E1
		SYT11
		SLC12A2
		GOLGA8B
		ABCC9
HCC DGEs	272	ENO3
		DNAJC6
		MT1G
		ANXA2
		LECT2
		TUBE1
		GLYATL1
		GREM2
		GABBR1
		SPINK1
		CYP26A1
		BBOX1
		XDH
		CYP2A6
		SDS
		ABCA8
		CNTN3
		HSPB1
		CDC37L1
		PGLYRP2
		SOCS2
		DIRAS3
		CYP2C8
		SLC22A1
		STEAP4
		IGF1
		IL13RA2
		CAP2
		CYP39A1
		SPP2
		HAO2
		C1R
		C1RL
		TPX2
		HPD
		IGHM
		FAM134B
		MT1F
		PLGLB1
		S100P
		FETUB
		PROZ
		EDIL3
		C8A
		RFX5
		ZG16
		CLGN
		SKAP1
		APOA5
		XK
		CD4
		KCND3
		KCNN2
		CD1D
		CCL14
		MBL2
		CFHR4
		SLCO1B3
		SLC10A1
		PPP1R3B
		FLVCR1
		GSTZ1
		PRG4
		LY6E
		FGFR2
		ASPA
		RCAN1
		CYP1A2
		TRPM8
		CCDC34
		OLFML3
		MT1E
		CPS1
		AKR1B10
		CNDP1
		EDNRB
		MAN1C1
		FCGR2B
		BCO2
		ACSM3
		GBA3
		CYP2C19
		LIME1
		ANXA10
		TTC36
		TBCE
		PLCB1
		IGF2
		ATAD2
		ROBO1
		SPP1
		ZIC2
		PHGDH
		PPP1R1A
		KPNA2
		CDH19
		CYP2B6
		TMEM45A
		SQLE
		GYS2
		FXYD1
		SH3YL1
		HPX
		PCK1
		KBTBD11
		KMO
		CD5L
		LPA
		GHR
		MASP1
		C8B
		CXCL2
		SLC22A7
		TAT
		ADH1C
		GSPT2
		FOSB
		LIFR
		CYP3A7
		NQO1
		FAM65C
		STXBP6
		CYP2C9
		CLRN3
		CFHR3
		BHMT
		CYP4F2
		GPR128
		CHML
		ITGA6
		FOLH1
		EBF1
		CYP2E1
		ADH6
		COLEC10
		MT1H
		LCAT
		ATF5
		RBM24
		AQP3
		CLEC4M
		NPY1R
		VNN1
		CLDN10
		ESR1
		ACLY
		CYP2C18
		TDO2
		LCN2
		AKR1C3
		VIPR1
		RSPO3
		GCH1
		IGFBP3
		FOS
		SHBG
		PLAC8
		FABP5
		HAMP
		UGT2B15
		ALDOB
		DNASE1L3
		ALDH8A1
		CFP
		NAT2
		SFN
		BCHE
		RND3
		MAGEA3
		NR1I2
		C8orf4
		RDH16
		AKR1D1
		CYP8B1
		AZGP1
		PEG10
		ID1
		GNMT
		DMGDH
		TMEM27
		FTCD
		GPD1
		C1orf168
		AFM
		HPGD
		CRHBP
		DNAJC12
		MDK
		ASS1
		CIDEB
		TACSTD2
		AVPR1A
		WDR72
		F9
		THRSP
		CYP4A11
		TFPI2
		IDO2
		TIMD4
		AGXT2
		THBS1
		HGFAC
		MT1X
		REG3A
		MT2A
		CCNA2
		TXNRD1
		PHLDA1
		CYP3A43
		S100A8
		SSX1
		ACAA1
		SLC38A4
		COX7B2
		ACADL
		MRC1
		OGDHL
		HAL
		PZP
		IGHG1
		SULT1C2
		CYR61
		DTNA
		FREM2
		DBH
		FBP1
		AADAT
		ADH4
		GPM6A
		MT1M
		HGF
		MOGAT2
		MAP2
		MCC
		CYP3A4
		GLYAT
		SLC27A5
		COLEC11
		SERPINA4
		ACSL4
		ENAH
		ADH1A
		EPHX2
		ANGPTL6
		CETP
		TRIM16
		GLS2
		HABP2
		SRD5A2
		ADRA1A
		INMT
		IGJ
		CRNDE
		C6
		AKR7A3
		PBLD
		APOF
		CD109
		HBB
		IGLV1-44
		FAM13A
		C9
		ABCC4
		ATP6V1C1
		ACSM5
		CDHR2
		GRAMD1C
		KLKB1
		HBA1
		F11
		SLC7A2
