# Supplementary material for: Screening immune-related blood biomarkers for DKD-related HCC using machine learning
Source: Front Immunol. 2024 Jan 22;15:1339373. doi: 10.3389/fimmu.2024.1339373 (PMC10838782; doi:10.3389/fimmu.2024.1339373)
Supplement: Supplementary file 2 [file DataSheet_1.zip › Table S11.csv]

Table S11. Venn data from Lasso and RM analysis
Names	total	elements
Lasso RM	4	PLVAP
		C7
		COL15A1
		MS4A6A
Lasso	3	LYVE1
		CTHRC1
		ECM1
