# Supplementary material for: Screening immune-related blood biomarkers for DKD-related HCC using machine learning
Source: Front Immunol. 2024 Jan 22;15:1339373. doi: 10.3389/fimmu.2024.1339373 (PMC10838782; doi:10.3389/fimmu.2024.1339373)
Supplement: Supplementary file 2 [file DataSheet_1.zip › Table S12.xlsx]

## Sheet: Sheet1
Table S12. PCR primers
Gene names	Primer	Sequence
PLVAP	Forward Primer	GCTGCTGGTATTACCTGCG
	Reverse Primer	GCCATAGACCATGAAGAGCAC
COL15A1	Forward Primer	AGAGTCCTCGGCATCTGGAG
	Reverse Primer	TGTAGGTGACGGCTTCTAAGA
GAPDH	Forward Primer	AATGGACAACTGGTCGTGGAC
	Reverse Primer	CCCTCCAGGGGATCTGTTTG
