# Supplementary material for: Screening immune-related blood biomarkers for DKD-related HCC using machine learning
Source: Front Immunol. 2024 Jan 22;15:1339373. doi: 10.3389/fimmu.2024.1339373 (PMC10838782; doi:10.3389/fimmu.2024.1339373)
Supplement: Supplementary file 2 [file DataSheet_1.zip › Table S2.csv]

Table S2. DEGs in HCC
gene symbol	logFC	AveExpr	t	P.Value	adj.P.Val	B
SPINK1	2.745613408	5.389900567	22.46324846	1.35E-74	7.43E-72	159.3034969
AKR1B10	2.22615985	6.740689841	23.29700781	2.39E-78	2.08E-75	167.8999395
CAP2	2.052636674	5.545289279	26.68683774	2.10E-93	8.65E-90	202.3852607
ASPM	1.986182814	3.704296599	21.38074466	1.04E-69	3.59E-67	148.104489
COL15A1	1.967825303	5.149135543	21.15786923	1.06E-68	3.31E-66	145.7954895
SPP1	1.93670796	6.97816137	11.37970941	2.02E-26	2.39E-25	49.00373672
SULT1C2	1.890899445	4.860308297	20.87418439	2.04E-67	5.63E-65	142.8557271
FAM72A	1.864928408	6.063856727	18.41798491	2.50E-56	2.37E-54	117.4505102
GPC3	1.84773001	5.785184841	21.64841257	6.44E-71	2.59E-68	150.8764521
ZIC2	1.847308683	4.484849176	25.47147216	4.74E-88	1.12E-84	190.1249848
ROBO1	1.833130006	5.670582054	23.06171495	2.73E-77	1.96E-74	165.477264
CRNDE	1.789308271	3.736493154	22.17232675	2.77E-73	1.35E-70	156.2971564
TOP2A	1.778297074	5.100237311	20.7656186	6.32E-67	1.60E-64	141.730556
PRC1	1.608759453	4.496944655	20.85405122	2.51E-67	6.69E-65	142.647071
RRM2	1.605030986	4.794216503	19.88656722	5.97E-63	9.84E-61	132.622001
NEK2	1.597227104	3.963574385	20.90420844	1.49E-67	4.24E-65	143.1668867
PLVAP	1.582651322	6.977899858	21.83283259	9.45E-72	4.10E-69	152.7854073
AURKA	1.555291566	5.785241502	21.99389518	1.77E-72	7.90E-70	154.4518702
ANLN	1.546323842	4.305634519	18.45623212	1.68E-56	1.63E-54	117.8442883
CDK1	1.537560231	4.117306574	18.63120034	2.75E-57	2.89E-55	119.6468528
CCNB1	1.508548381	3.462344408	19.34997671	1.58E-60	2.14E-58	127.0686598
RACGAP1	1.504500439	4.995311928	18.91465288	1.45E-58	1.76E-56	122.5707441
CCNA2	1.503986136	5.506763675	17.23010771	5.14E-51	3.39E-49	105.2775915
NUSAP1	1.494842711	4.593489907	19.85534003	8.26E-63	1.35E-60	132.298617
HMMR	1.46510874	4.061412493	19.01409358	5.18E-59	6.52E-57	123.5974725
FAM83D	1.462548576	3.820713983	18.74890988	8.11E-58	9.10E-56	120.860535
GINS1	1.458323132	4.668310957	19.80883752	1.34E-62	2.17E-60	131.8170833
REG3A	1.445480613	3.867382685	11.01790983	4.78E-25	5.05E-24	45.86662762
MAP2	1.441860626	5.786312543	16.88310815	1.79E-49	1.04E-47	101.7475644
ACSL4	1.429269794	5.166067737	20.77001288	6.03E-67	1.56E-64	141.7760988
TTK	1.424691624	3.330620252	20.35565197	4.52E-65	9.37E-63	137.4817246
DTL	1.420148873	3.380093437	18.90673441	1.58E-58	1.89E-56	122.4890062
LCN2	1.365305021	4.763459209	12.85057121	3.12E-32	5.40E-31	62.28224839
MAGEA3	1.350194141	6.546188406	12.50504913	7.74E-31	1.24E-29	59.09331857
NDC80	1.347061931	3.441692778	19.41209055	8.30E-61	1.17E-58	127.7110522
KIF20A	1.341343938	4.946686386	20.12826233	4.82E-64	9.04E-62	135.1255743
TXNRD1	1.334983897	6.531767048	16.70940328	1.05E-48	5.52E-47	99.98584436
BIRC5	1.333850558	5.980900792	19.99456558	1.94E-63	3.37E-61	133.7405647
AKR1C3	1.331897575	8.389880019	14.28712214	3.39E-38	8.61E-37	75.92546644
CDKN3	1.325468891	5.344021993	17.68487037	4.82E-53	3.55E-51	109.9232694
RGS5	1.324409249	7.159684213	16.40084817	2.42E-47	1.17E-45	96.86615175
ITGA6	1.317005003	6.52139239	9.768346146	1.70E-20	1.34E-19	35.49142862
RBM24	1.315038979	4.064967282	20.02719803	1.38E-63	2.42E-61	134.0785886
IGF2BP3	1.313035775	5.118649275	19.46601632	4.74E-61	6.86E-59	128.2688688
NQO1	1.307999846	5.689665273	16.58255636	3.82E-48	1.94E-46	98.70179219
ECT2	1.307707031	3.154143437	19.75736598	2.29E-62	3.67E-60	131.2841526
CENPF	1.306469349	4.584426386	19.6730338	5.50E-62	8.49E-60	130.4111266
PTTG1	1.304466388	5.237082245	21.1457381	1.21E-68	3.68E-66	145.6697921
PBK	1.297327953	3.459615819	17.58086639	1.40E-52	9.94E-51	108.8590277
KIAA0101	1.295162934	5.071636243	18.50751448	9.88E-57	9.88E-55	118.3724172
ENAH	1.293700953	5.904442537	20.92544704	1.20E-67	3.46E-65	143.3869938
NCAPG	1.292787317	5.42465792	21.53773472	2.04E-70	7.64E-68	149.7304429
UBE2T	1.290929637	4.87444992	21.78613615	1.54E-71	6.50E-69	152.3021247
BUB1B	1.288942718	4.068857215	17.76113909	2.20E-53	1.66E-51	110.7043294
CCNB2	1.281481348	4.251545891	20.32189609	6.42E-65	1.31E-62	137.1319212
KPNA2	1.281188828	7.065861321	11.14867757	1.53E-25	1.68E-24	46.99406243
SQLE	1.271402183	7.7523097	17.89640345	5.45E-54	4.43E-52	112.0908036
TPX2	1.24594065	4.322072565	19.50390164	3.20E-61	4.71E-59	128.6608172
PEG10	1.237937619	5.593592586	13.82205942	3.07E-36	6.99E-35	71.44638262
CDC20	1.231786588	5.437886013	18.30479054	8.05E-56	7.46E-54	116.2856705
ATP6V1C1	1.223611095	6.06494191	14.91438527	7.15E-41	2.23E-39	82.0484646
ZWINT	1.210147615	5.023253662	18.45627545	1.68E-56	1.63E-54	117.8447345
DNAJC6	1.203080644	4.739799519	21.27905086	3.01E-69	9.93E-67	147.051022
COL4A1	1.197740746	5.8451874	14.60311459	1.54E-39	4.28E-38	78.99894181
ABCC4	1.197700278	4.816710962	12.16671328	1.73E-29	2.54E-28	56.01028896
KIF4A	1.193378003	5.06427814	18.9924001	6.49E-59	8.11E-57	123.3734469
PLCB1	1.184280808	5.00862512	19.93678033	3.54E-63	6.08E-61	133.1420419
DLGAP5	1.175508988	3.873427859	19.20190613	7.37E-60	9.58E-58	125.5378581
SFN	1.147373303	5.510064755	17.09529461	2.04E-50	1.28E-48	103.904509
ATAD2	1.137268987	4.961213693	18.04485332	1.18E-54	1.01E-52	113.6141746
ANXA2	1.136820744	10.10159534	11.02570713	4.47E-25	4.73E-24	45.9336454
NUF2	1.12954674	4.224529268	18.76005505	7.22E-58	8.22E-56	120.9754906
CTHRC1	1.122762183	4.731582437	17.07544707	2.50E-50	1.56E-48	103.7025311
XK	1.119027062	5.439076405	15.68227751	3.40E-44	1.32E-42	89.65520339
TRIM16	1.113557049	5.56882179	18.96727598	8.42E-59	1.04E-56	123.1140208
FLVCR1	1.109775358	4.609725152	17.21361654	6.08E-51	4.00E-49	105.1095206
GABBR1	1.106625147	6.729886328	9.163834639	2.04E-18	1.40E-17	30.75608677
CDKN2C	1.099853059	3.511105522	18.04585123	1.17E-54	1.00E-52	113.6244209
MAD2L1	1.089167869	7.076193672	15.72750803	2.16E-44	8.49E-43	90.10664072
ACLY	1.088432767	7.400852169	14.9377184	5.68E-41	1.80E-39	82.27789544
SSX1	1.087794515	3.03712572	18.82779223	3.58E-58	4.10E-56	121.6743008
EBF1	1.087781542	5.555854293	18.60868966	3.47E-57	3.57E-55	119.4148391
FABP5	1.085294382	8.669621189	11.45274019	1.06E-26	1.27E-25	49.64363153
S100P	1.085093873	5.350151609	16.72381294	9.07E-49	4.86E-47	100.1318433
MDK	1.082304793	6.737760446	19.27183594	3.56E-60	4.67E-58	126.2607112
STXBP6	1.082195253	4.815721687	20.22232551	1.81E-64	3.56E-62	136.1001609
CCDC34	1.072043006	5.983621683	18.66548517	1.92E-57	2.08E-55	120.000277
HSPB1	1.058184002	7.786643907	18.43610334	2.07E-56	1.97E-54	117.6370386
COX7B2	1.054710752	3.808749885	18.71659971	1.13E-57	1.26E-55	120.5273135
CENPW	1.053113723	3.6741794	18.6420701	2.45E-57	2.61E-55	119.7588961
EZH2	1.044386257	5.323548686	16.27978316	8.24E-47	3.82E-45	95.64570753
CD109	1.04430168	4.197294196	17.14627307	1.21E-50	7.82E-49	104.4234928
UBE2C	1.041593353	4.830358627	19.35914503	1.44E-60	1.96E-58	127.1634717
CCNE2	1.039418219	4.705485011	18.28572428	9.80E-56	8.98E-54	116.0895523
CLGN	1.038894489	4.77416721	12.64487124	2.12E-31	3.50E-30	60.37899883
KIF11	1.034531557	4.846763176	16.45458432	1.40E-47	6.90E-46	97.40852766
RFX5	1.028917999	6.918841862	17.58224473	1.38E-52	9.86E-51	108.8731252
DTNA	1.026847306	5.728790027	14.37574888	1.43E-38	3.70E-37	76.78512695
EDIL3	1.024801524	5.021875364	17.63592793	7.97E-53	5.74E-51	109.4223315
TBCE	1.023919347	5.718746141	20.43860012	1.90E-65	4.13E-63	138.3413321
GMNN	1.018432448	4.522652915	20.60510809	3.36E-66	7.81E-64	140.066997
CHML	1.017453552	4.943151356	17.89272238	5.67E-54	4.56E-52	112.0530518
MELK	1.015677008	3.687871628	17.14359222	1.25E-50	8.00E-49	104.3961933
THBS1	-1.000269057	7.272047626	-6.984838235	1.08E-11	4.38E-11	15.50779279
DMGDH	-1.002475691	6.302725425	-11.10550501	2.23E-25	2.42E-24	46.62102684
PPP1R3B	-1.005284286	6.808352294	-10.89241384	1.41E-24	1.44E-23	44.79166312
GPD1	-1.005797808	7.055894562	-14.70406486	5.70E-40	1.64E-38	79.98563849
BBOX1	-1.019580642	4.322132656	-15.70851588	2.62E-44	1.02E-42	89.91704091
C1orf168	-1.019698189	4.609630145	-12.61654878	2.76E-31	4.53E-30	60.11803823
UGT2B15	-1.020028152	8.298438428	-9.497163188	1.49E-19	1.11E-18	33.34267989
DBH	-1.020598775	7.294995972	-18.1370851	4.55E-55	3.95E-53	114.5615137
C1R	-1.021621243	11.10347286	-19.90378556	4.99E-63	8.31E-61	132.8003201
HABP2	-1.022165898	7.617287024	-14.68685134	6.75E-40	1.93E-38	79.81723216
DPT	-1.02275449	3.644248939	-19.5465101	2.05E-61	3.05E-59	129.1016832
C1RL	-1.023193225	9.148578956	-11.59368922	3.03E-27	3.78E-26	50.88475844
SLC22A7	-1.026566299	8.151747088	-11.2709169	5.26E-26	5.98E-25	48.05458974
AQP3	-1.027542942	9.386998685	-9.28183088	8.14E-19	5.75E-18	31.66469959
CDH19	-1.032640662	3.766151597	-15.91506604	3.28E-45	1.36E-43	91.98230139
GCH1	-1.034023281	4.468494919	-9.756094331	1.87E-20	1.48E-19	35.39351258
AKR7A3	-1.036646359	5.623599182	-15.45399205	3.35E-43	1.21E-41	87.38221084
COLEC11	-1.036852353	6.139826478	-17.87458587	6.83E-54	5.44E-52	111.8670661
ASPA	-1.039550419	4.058799811	-18.18373191	2.81E-55	2.47E-53	115.0408796
BGN	-1.045360945	11.59331924	-14.19544156	8.27E-38	2.05E-36	75.03817933
CYP4F2	-1.04765011	8.955882118	-10.72196192	6.10E-24	5.99E-23	43.34286647
EDNRB	-1.049152188	5.466957046	-8.405304464	6.25E-16	3.54E-15	25.10744174
ACADL	-1.054608594	6.502476683	-11.89714687	1.99E-28	2.70E-27	53.58353313
CYP3A7	-1.057319169	8.068770721	-9.082275154	3.84E-18	2.57E-17	30.1326286
DIRAS3	-1.061076907	2.896285764	-18.96951145	8.23E-59	1.02E-56	123.1371026
ALDOB	-1.063582968	8.755669114	-11.11266778	2.10E-25	2.28E-24	46.68286186
TAT	-1.063866892	7.590509071	-9.689651739	3.20E-20	2.49E-19	34.86387448
C8orf4	-1.064604447	4.295986477	-12.09718341	3.26E-29	4.68E-28	55.38177745
ITGA9	-1.065516842	5.965063857	-20.35502618	4.55E-65	9.37E-63	137.4752396
ANGPTL6	-1.066477475	5.588635646	-19.73890028	2.77E-62	4.36E-60	131.0929761
ADH6	-1.067637703	7.151432695	-12.13789193	2.25E-29	3.27E-28	55.74954587
GSPT2	-1.069706153	4.34270621	-20.13715736	4.39E-64	8.33E-62	135.2177305
PROZ	-1.070165386	6.846215112	-18.65616956	2.12E-57	2.27E-55	119.9042406
PHLDA1	-1.078326472	5.333293264	-12.98270993	9.04E-33	1.63E-31	63.51207783
SLC27A5	-1.078615409	7.111929427	-13.45578725	1.03E-34	2.14E-33	67.95903315
MCC	-1.078928429	5.260280376	-19.66744271	5.83E-62	8.91E-60	130.3532527
FAM65C	-1.081991026	4.757268793	-18.28252002	1.01E-55	9.24E-54	116.0565954
CYP2C18	-1.082373504	8.676460198	-15.21769124	3.53E-42	1.20E-40	85.03948293
ACAA1	-1.08723411	8.359323322	-12.04215294	5.37E-29	7.57E-28	54.88559017
CYR61	-1.090645862	5.341757427	-8.422055415	5.52E-16	3.15E-15	25.22846428
CPS1	-1.091701475	10.0226905	-12.4350878	1.48E-30	2.32E-29	58.45251704
SLC7A2	-1.094781702	6.668905352	-14.70810093	5.48E-40	1.58E-38	80.0251343
AZGP1	-1.095375948	8.810863381	-15.6498297	4.71E-44	1.81E-42	89.33156549
ENO3	-1.095850372	5.590985025	-17.99325053	2.01E-54	1.69E-52	113.0844342
NR1I2	-1.102420619	6.426332863	-14.42062368	9.19E-39	2.43E-37	77.22111411
ACSM5	-1.107568785	6.494606425	-17.93457968	3.68E-54	3.05E-52	112.4823925
AADAT	-1.109367999	2.918968052	-20.0653275	9.28E-64	1.66E-61	134.473576
CDC37L1	-1.114183917	5.861109877	-9.412298946	2.92E-19	2.13E-18	32.67834472
AVPR1A	-1.116302758	4.975556815	-12.1141545	2.79E-29	4.04E-28	55.53502377
TRPM8	-1.119073076	6.292463227	-12.72419701	1.01E-31	1.71E-30	61.11132005
IGLV1-44	-1.125170387	3.996200286	-16.18238539	2.21E-46	9.93E-45	94.6654031
PRG4	-1.127591646	8.300836841	-12.92451182	1.56E-32	2.77E-31	62.96973864
C8B	-1.131568619	5.791507501	-14.24982311	4.87E-38	1.23E-36	75.56423839
ASS1	-1.135711076	9.347097561	-9.744773536	2.05E-20	1.61E-19	35.3031069
ATF5	-1.137408369	7.953869916	-9.33334923	5.44E-19	3.89E-18	32.06384038
MRC1	-1.143078573	3.888064894	-16.58432442	3.75E-48	1.91E-46	98.7196755
S100A8	-1.144278446	3.791686622	-15.47035576	2.84E-43	1.03E-41	87.54482972
OGDHL	-1.14642645	6.015177522	-19.06244171	3.14E-59	4.01E-57	124.0968345
CFHR4	-1.147030637	7.199038723	-8.651548573	1.01E-16	6.12E-16	26.90376295
FOLH1	-1.149806998	5.301450281	-7.817156733	4.17E-14	2.07E-13	20.97027034
F11	-1.152646591	5.943779296	-14.01110513	4.95E-37	1.18E-35	73.26047
ADH1A	-1.154379673	12.51821307	-13.09551351	3.13E-33	5.87E-32	64.56629296
FGFR2	-1.162516599	8.036538593	-13.68841638	1.11E-35	2.44E-34	70.16965969
RCAN1	-1.166069652	7.903502676	-14.70874799	5.44E-40	1.58E-38	80.03146659
PHGDH	-1.168420563	6.893406379	-15.44177926	3.78E-43	1.36E-41	87.26087492
LUM	-1.169144896	4.273147106	-7.311387549	1.29E-12	5.67E-12	17.59404035
ADH1B	-1.173182313	10.38718823	-11.8145212	4.20E-28	5.56E-27	52.84516956
GRAMD1C	-1.174000632	4.845889726	-21.2672264	3.40E-69	1.08E-66	146.9285201
TMEM45A	-1.177974056	6.836465666	-12.60800791	2.98E-31	4.88E-30	60.03939616
ABCA8	-1.178681504	4.871453909	-13.57152012	3.40E-35	7.35E-34	69.05692426
KMO	-1.179313591	5.836043131	-16.72955201	8.55E-49	4.61E-47	100.189999
TDO2	-1.180789341	6.346664952	-13.05336048	4.65E-33	8.68E-32	64.17188647
SLC38A4	-1.182864993	8.528533705	-11.9866294	8.88E-29	1.23E-27	54.38609491
XDH	-1.183909063	6.659777428	-17.81510774	1.26E-53	9.72E-52	111.2573262
DNAJC12	-1.184314735	4.725560949	-18.84356415	3.04E-58	3.53E-56	121.8370462
HBA1	-1.185573809	6.370065288	-13.64598574	1.67E-35	3.66E-34	69.76532562
FCGR2B	-1.186906364	4.927790126	-20.83991417	2.91E-67	7.63E-65	142.5005565
MS4A6A	-1.190536717	6.364998842	-22.23230252	1.49E-73	7.43E-71	156.9171793
ID1	-1.192738508	5.710798906	-17.01470963	4.66E-50	2.85E-48	103.0847177
FETUB	-1.192792548	6.923977593	-17.21013104	6.31E-51	4.13E-49	105.0740017
INMT	-1.193732693	5.812828103	-17.30531791	2.38E-51	1.62E-49	106.0444693
GREM2	-1.19605399	5.605637358	-14.32344498	2.38E-38	6.10E-37	76.27756313
IGHM	-1.196991396	6.462582839	-15.38779177	6.48E-43	2.28E-41	86.72483059
CYP3A43	-1.197470422	5.870939522	-12.08370087	3.68E-29	5.27E-28	55.26010765
MBL2	-1.20446868	8.117778713	-11.25724331	5.93E-26	6.71E-25	47.93564614
KLKB1	-1.206521091	5.463302356	-17.68776792	4.68E-53	3.46E-51	109.9529333
CFP	-1.206526506	3.740224327	-20.06810097	9.02E-64	1.63E-61	134.5023075
SKAP1	-1.21334621	6.856115643	-16.28319063	7.96E-47	3.70E-45	95.68002893
EPHX2	-1.213352492	6.328167793	-12.20491753	1.22E-29	1.81E-28	56.35638242
CD1D	-1.218955694	5.470588683	-20.36824487	3.96E-65	8.38E-63	137.612224
LECT2	-1.220018305	6.56978008	-11.06463681	3.19E-25	3.41E-24	46.26864207
C8A	-1.220424349	8.257349626	-17.82143853	1.18E-53	9.15E-52	111.322212
RND3	-1.22348445	5.384318701	-18.44297888	1.93E-56	1.85E-54	117.7078275
TIMD4	-1.223566228	5.33912435	-20.87222021	2.08E-67	5.63E-65	142.8353709
IDO2	-1.229550001	4.463797853	-17.85269308	8.56E-54	6.72E-52	111.6425974
HBB	-1.234289175	8.127644411	-7.174034774	3.19E-12	1.35E-11	16.70738347
HPX	-1.235377084	8.431336609	-15.06876575	1.55E-41	5.14E-40	83.56855028
SH3YL1	-1.23617211	5.165971011	-11.08332087	2.71E-25	2.92E-24	46.42965518
IGFALS	-1.238173786	4.859858425	-19.58667814	1.35E-61	2.05E-59	129.5173485
LPA	-1.24246393	6.635865099	-18.15703967	3.71E-55	3.23E-53	114.7665572
CD4	-1.247697507	7.828001903	-18.8704687	2.30E-58	2.73E-56	122.1146948
ALDH8A1	-1.250628664	8.194293983	-14.42837513	8.52E-39	2.26E-37	77.29647229
HAL	-1.256891039	7.304073069	-11.05326806	3.52E-25	3.75E-24	46.17074386
CIDEB	-1.260191286	7.207169573	-18.57562159	4.88E-57	4.97E-55	119.0740664
SHBG	-1.26837624	5.052138382	-17.12896499	1.45E-50	9.15E-49	104.2472562
KBTBD11	-1.269425442	4.964066469	-21.58267675	1.28E-70	4.90E-68	150.195824
AGXT2	-1.270869446	6.735865333	-12.0011303	7.79E-29	1.08E-27	54.51643561
SERPINA4	-1.272508078	7.949597186	-20.29028546	8.92E-65	1.79E-62	136.8043578
WDR72	-1.283572899	3.863708543	-16.97558019	6.95E-50	4.21E-48	102.6869242
SLC10A1	-1.292664069	7.227288712	-15.75020603	1.72E-44	6.81E-43	90.33331704
BHMT	-1.292696794	9.291794258	-14.47457847	5.42E-39	1.47E-37	77.74594352
MAN1C1	-1.29286513	6.687503649	-19.55072212	1.96E-61	2.95E-59	129.1452676
CYP8B1	-1.302601094	7.722102452	-14.49269142	4.54E-39	1.24E-37	77.92228349
RSPO3	-1.306491181	3.844478224	-20.49232186	1.09E-65	2.46E-63	138.8980839
MASP1	-1.306683289	7.527110577	-19.92457957	4.02E-63	6.83E-61	133.015678
FTCD	-1.307372876	7.269937846	-16.9213521	1.21E-49	7.15E-48	102.1359345
PPP1R1A	-1.310109592	6.574058732	-14.8539352	1.30E-40	3.94E-39	81.4546007
FXYD1	-1.330622112	6.308527266	-18.50911291	9.72E-57	9.78E-55	118.3888811
OLFML3	-1.33456875	5.09621876	-18.60872821	3.47E-57	3.57E-55	119.4152365
CPEB3	-1.34496952	6.480569723	-16.47222538	1.17E-47	5.80E-46	97.58667216
MOGAT2	-1.358934998	5.938565872	-18.82959735	3.51E-58	4.05E-56	121.6929266
SOCS2	-1.367870848	4.808000579	-15.4625719	3.07E-43	1.11E-41	87.46746937
TFPI2	-1.370054264	4.196107272	-20.37711815	3.61E-65	7.74E-63	137.7041779
FREM2	-1.370245894	3.622084202	-18.44756712	1.84E-56	1.77E-54	117.7550687
HPD	-1.378706248	8.822528308	-13.38162864	2.08E-34	4.29E-33	67.25754535
APOA5	-1.398996989	6.582079488	-16.82708695	3.16E-49	1.79E-47	101.1789859
STEAP4	-1.399435021	6.713637621	-12.08107409	3.77E-29	5.39E-28	55.23641072
LIME1	-1.401132914	6.793278625	-21.78049311	1.63E-71	6.72E-69	152.2437186
C6	-1.410700637	7.688650337	-14.04115123	3.70E-37	8.85E-36	73.54964508
PBLD	-1.41455282	8.945084044	-15.05898625	1.71E-41	5.60E-40	83.47211327
ADRA1A	-1.416704199	8.006114012	-20.50002209	1.00E-65	2.30E-63	138.9778873
FOSB	-1.420550058	5.823121697	-14.28501047	3.46E-38	8.77E-37	75.90500669
PZP	-1.420895751	5.650380906	-19.28867186	2.99E-60	3.95E-58	126.4347695
CLDN10	-1.421025197	4.441510407	-13.47871317	8.25E-35	1.73E-33	68.17621599
CCL14	-1.43544659	7.011215067	-22.60343616	3.15E-75	2.17E-72	160.7510459
ZG16	-1.441228564	7.076388956	-16.89604388	1.57E-49	9.19E-48	101.878908
PGLYRP2	-1.441616504	5.529581069	-18.50549689	1.01E-56	1.00E-54	118.3516359
IL13RA2	-1.449280048	4.562040431	-18.91056531	1.52E-58	1.83E-56	122.52855
FOS	-1.450682944	4.810594611	-16.54510706	5.59E-48	2.83E-46	98.32310553
CYP26A1	-1.450818931	4.562851754	-18.29374263	9.02E-56	8.32E-54	116.1720271
FAM134B	-1.455469214	6.137057762	-12.98923573	8.50E-33	1.54E-31	63.57295724
KCND3	-1.460919321	6.325599573	-20.09361675	6.91E-64	1.28E-61	134.7666423
TUBE1	-1.464856632	4.867458127	-17.7724152	1.96E-53	1.48E-51	110.8198506
NPY1R	-1.466630753	4.714925471	-23.92534529	3.64E-81	3.53E-78	174.3546357
SRD5A2	-1.466875117	5.976129693	-17.4829703	3.84E-52	2.68E-50	107.8582183
IGHG1	-1.476680262	9.539741212	-9.792163131	1.40E-20	1.11E-19	35.68199689
ECM1	-1.480682561	5.091936295	-20.69826631	1.27E-66	3.05E-64	141.0325057
ADH1C	-1.482768391	8.536003785	-12.91546797	1.70E-32	3.01E-31	62.8855565
CFHR3	-1.484434629	6.92536385	-10.77035457	4.03E-24	4.00E-23	43.75285805
PCK1	-1.488270039	10.0589072	-11.74214046	8.04E-28	1.05E-26	52.2005158
FAM13A	-1.494117016	6.42669217	-20.13715373	4.39E-64	8.33E-62	135.2176928
IGJ	-1.49487626	5.472847593	-8.88893372	1.69E-17	1.08E-16	28.66988141
F9	-1.49714651	8.597902278	-12.03669432	5.64E-29	7.94E-28	54.8364331
SRPX	-1.50147315	3.783012766	-18.3708493	4.07E-56	3.79E-54	116.9653518
CETP	-1.504780633	3.869172525	-21.51666586	2.54E-70	9.30E-68	149.512258
IGF1	-1.505524269	6.933044335	-17.31756435	2.10E-51	1.44E-49	106.1693962
GPR128	-1.50888728	3.008843695	-21.4107938	7.63E-70	2.68E-67	148.4157431
BCHE	-1.512361889	6.28158626	-11.43189132	1.27E-26	1.52E-25	49.4607308
MT2A	-1.514612716	11.0653803	-17.74816805	2.51E-53	1.88E-51	110.5714578
GSTZ1	-1.518887072	7.37418272	-17.72835114	3.08E-53	2.29E-51	110.3684879
LY6E	-1.541594243	4.666737394	-23.08500339	2.14E-77	1.66E-74	165.7171762
CYP4A11	-1.544548516	10.34975962	-16.48828423	9.95E-48	4.96E-46	97.74887645
CXCL2	-1.552158824	10.42205242	-15.05565195	1.77E-41	5.78E-40	83.43923769
SDS	-1.554167307	7.709641809	-12.48981307	8.91E-31	1.41E-29	58.95362253
PDGFRA	-1.560614744	6.768899829	-12.98604891	8.76E-33	1.59E-31	63.54322569
PLGLB1	-1.562691267	8.295029625	-13.79006995	4.18E-36	9.38E-35	71.140342
VIPR1	-1.591133648	6.08355102	-24.64370877	2.25E-84	3.38E-81	181.7036153
CYP39A1	-1.592549141	6.721692297	-23.08205643	2.21E-77	1.66E-74	165.6868188
HPGD	-1.593451361	7.196637967	-14.26727986	4.11E-38	1.04E-36	75.73325899
COLEC10	-1.593802429	5.642643809	-22.01484207	1.42E-72	6.53E-70	154.6685471
TACSTD2	-1.595522973	3.943167586	-17.98571125	2.17E-54	1.82E-52	113.0070555
CYP2C19	-1.616910898	6.664882256	-20.72607475	9.53E-67	2.38E-64	141.3207176
CDHR2	-1.634665677	5.452173659	-22.51320492	8.05E-75	4.74E-72	159.8194259
AKR1D1	-1.636220003	3.552638493	-20.70357146	1.21E-66	2.97E-64	141.0874893
CNTN3	-1.639652654	6.587135063	-15.3754041	7.34E-43	2.57E-41	86.60190918
VNN1	-1.648608492	9.757280011	-14.9143605	7.15E-41	2.23E-39	82.0482211
MFSD2A	-1.65557188	4.058622059	-18.84595174	2.96E-58	3.47E-56	121.861684
LYVE1	-1.658030242	5.107156414	-19.01751638	5.00E-59	6.35E-57	123.6328214
SPP2	-1.658513366	6.575965501	-18.91609833	1.43E-58	1.75E-56	122.5856651
ACSM3	-1.659472246	7.039205672	-16.80489762	3.97E-49	2.23E-47	100.9538854
MARCO	-1.660023064	4.623895542	-20.66325456	1.83E-66	4.32E-64	140.6696369
GLYATL1	-1.664788984	8.986951296	-12.65793054	1.88E-31	3.11E-30	60.49941636
ANXA10	-1.675678862	5.964932463	-16.88123986	1.82E-49	1.06E-47	101.7285963
RDH16	-1.679382417	5.264189534	-19.70520958	3.94E-62	6.13E-60	130.7441962
CYP2B6	-1.681465593	9.77789415	-15.38845315	6.44E-43	2.27E-41	86.73139415
GYS2	-1.690547132	8.769404683	-16.94274193	9.72E-50	5.81E-48	102.3532262
FBP1	-1.691450751	7.987777336	-18.59573571	3.96E-57	4.06E-55	119.2813385
STAB2	-1.694026086	5.454692103	-24.50008685	9.84E-84	1.35E-80	180.2371814
HHIP	-1.694488765	4.165159941	-22.11559266	5.00E-73	2.36E-70	155.7105371
IGFBP3	-1.704299673	6.746266281	-22.5025015	8.99E-75	5.11E-72	159.7088937
CYP2C8	-1.714306283	9.555784153	-14.74084968	3.97E-40	1.17E-38	80.34573612
CYP2A6	-1.715946371	10.07956266	-12.90373682	1.90E-32	3.34E-31	62.77639919
CLRN3	-1.765413531	6.613055967	-20.4902924	1.11E-65	2.48E-63	138.877051
PLAC8	-1.772222526	5.965997972	-23.58302318	1.24E-79	1.14E-76	170.840908
KCNN2	-1.808194642	3.667835645	-20.45332316	1.63E-65	3.59E-63	138.4939145
CYP2E1	-1.812299611	10.56607415	-15.53745546	1.45E-43	5.42E-42	88.21216049
MT1E	-1.829751923	6.411013298	-20.08399219	7.64E-64	1.40E-61	134.666934
GLYAT	-1.831850689	6.639897385	-15.52724112	1.61E-43	5.98E-42	88.11052272
BCO2	-1.834382095	5.962992975	-22.263791	1.07E-73	5.53E-71	157.2426552
GPM6A	-1.847728427	3.815674189	-22.44793514	1.58E-74	8.43E-72	159.1453281
HGFAC	-1.852806165	5.955368906	-23.27625361	2.96E-78	2.44E-75	167.6863602
THRSP	-1.857856592	5.707082286	-16.51631282	7.48E-48	3.75E-46	98.03206735
CYP2C9	-1.869444453	7.617632057	-16.12124373	4.10E-46	1.78E-44	94.05074166
GBA3	-1.890261002	5.354841454	-18.24131161	1.55E-55	1.38E-53	115.6328159
AFM	-1.890857817	7.982410817	-17.72969791	3.04E-53	2.27E-51	110.3822808
GNMT	-1.952166549	5.36553875	-19.41100461	8.39E-61	1.17E-58	127.6998201
GHR	-1.957976438	7.32966202	-16.15343213	2.96E-46	1.31E-44	94.3742632
ESR1	-1.970047673	6.100617297	-21.63045289	7.76E-71	3.05E-68	150.690507
MT1X	-1.98656217	10.54235289	-19.31515513	2.27E-60	3.02E-58	126.7085887
TTC36	-2.033087618	5.160740341	-21.45588852	4.77E-70	1.71E-67	148.882813
NAT2	-2.034433718	6.10876022	-20.94396086	9.86E-68	2.90E-65	143.5788604
SLCO1B3	-2.038452821	4.633739317	-18.7309701	9.77E-58	1.09E-55	120.6755113
CD5L	-2.058948572	6.170410875	-20.14903815	3.88E-64	7.54E-62	135.3408221
C7	-2.070604961	6.722462791	-16.53692183	6.07E-48	3.06E-46	98.24036176
HGF	-2.075235338	6.862102224	-14.24382599	5.16E-38	1.30E-36	75.50618992
LCAT	-2.075301683	5.104565346	-26.5597026	7.57E-93	2.50E-89	201.1090416
GLS2	-2.082631691	8.528701894	-17.83496372	1.03E-53	8.00E-52	111.4608464
APOF	-2.082671477	4.68557199	-19.74119528	2.71E-62	4.30E-60	131.1167359
DNASE1L3	-2.093829803	4.667509571	-24.71168217	1.12E-84	1.85E-81	182.3971285
LIFR	-2.100833635	5.254647176	-24.12350363	4.72E-82	6.00E-79	176.3852889
DCN	-2.101771947	8.60759221	-18.75430902	7.67E-58	8.66E-56	120.9162231
ADH4	-2.121748509	7.16655795	-17.91046903	4.72E-54	3.88E-52	112.235066
HAO2	-2.156588826	7.74292898	-19.37055287	1.28E-60	1.76E-58	127.2814471
CYP3A4	-2.190412635	8.94003389	-15.99078166	1.53E-45	6.44E-44	92.74112385
CXCL12	-2.326045616	7.156860615	-24.02718308	1.27E-81	1.40E-78	175.3985466
CLEC1B	-2.344037493	4.420788797	-25.50218094	3.47E-88	9.53E-85	190.4363542
MT1H	-2.360891188	5.929565107	-14.39324114	1.20E-38	3.15E-37	76.95501893
C9	-2.436748327	9.574439225	-16.24668111	1.15E-46	5.28E-45	95.31237914
IGF2	-2.455895687	10.61308524	-22.58904596	3.66E-75	2.32E-72	160.6024918
CNDP1	-2.465288306	5.756456107	-19.43169255	6.77E-61	9.71E-59	127.9138072
MT1F	-2.479448457	8.143567787	-19.15554813	1.19E-59	1.54E-57	125.0587706
MT1G	-2.51515018	10.51843021	-16.93339608	1.07E-49	6.37E-48	102.2582783
SLC22A1	-2.515201606	8.73840166	-19.33083219	1.93E-60	2.59E-58	126.8706912
OIT3	-2.563087829	5.714950831	-25.2839966	3.21E-87	6.62E-84	188.2224084
CLEC4M	-2.576993839	6.412914399	-22.59951996	3.29E-75	2.17E-72	160.7106186
TMEM27	-2.581754966	4.843147846	-23.92878011	3.51E-81	3.53E-78	174.3898558
CLEC4G	-2.839845558	6.320316102	-30.62378317	2.63E-110	4.34E-106	241.0686726
CYP1A2	-2.929276756	8.372148004	-22.51728939	7.71E-75	4.71E-72	159.8616043
FCN3	-3.076278156	6.230157584	-27.73326854	5.75E-98	3.16E-94	212.8296081
MT1M	-3.248139186	7.00845644	-21.26791357	3.38E-69	1.08E-66	146.9356393
CRHBP	-3.288949137	7.537328144	-24.0700076	8.20E-82	9.66E-79	175.8373307
CXCL14	-3.404518684	5.36115082	-28.16442433	7.84E-100	6.46E-96	217.1004386
HAMP	-3.751228758	8.648905279	-20.87255917	2.07E-67	5.63E-65	142.8388837
