# Supplementary material for: Screening immune-related blood biomarkers for DKD-related HCC using machine learning
Source: Front Immunol. 2024 Jan 22;15:1339373. doi: 10.3389/fimmu.2024.1339373 (PMC10838782; doi:10.3389/fimmu.2024.1339373)
Supplement: Supplementary file 2 [file DataSheet_1.zip › Table S3.xlsx]

## Sheet: Sheet1
Table S3. WGCNA analysis of hub genes in modules highly correlated with HCC(R>0.5,kME_MM>0.8)
turquoise	tan	salmon	pink
AADAT	CD200	ATP6V1C1	ABI3BP
AKR1D1	COL15A1	C8orf33	ADAMTS2
ANKRD27	COL4A1	C8orf59	ASPN
ANLN	COL4A2	CCT3	BGN
APOF	EBF1	DCAF13	C7
ASPM	MAP1B	EIF3E	CCDC3
AURKA	PLVAP	ENAH	CNTN4
BARD1	PODXL	KIAA0196	CRISPLD2
BCO2	THY1	MRPS23	CXCL12
BIRC5		NUDCD1	DCN
BUB1B		OTUD6B	DPT
C5orf28		POLR2K	DSE
CCDC34		PRKDC	EPHA3
CCNB1		PTK2	GAS1
CCNB2		WDYHV1	GGT5
CCNE2		ZNF706	ID4
CCT3			INMT
CDC20			ITGA9
CDC6			LTBP4
CDC7			MFAP4
CDCA5			MXRA5
CDK1			PDGFRA
CDKN2C			PTGIS
CDKN3			RBMS3
CENPE			SRPX
CENPF			SVEP1
CENPK			ZFPM2
CENPL
CENPW
CEP55
CETP
CHML
CLEC1B
CLEC4G
CNIH4
COG2
CPEB3
CXCL14
CYP1A2
CYP26A1
CYP39A1
DEPDC1
DEPDC1B
DLG5
DLGAP5
DNAJC6
DNASE1L3
DTL
DTYMK
E2F8
ECM1
ECT2
ENAH
ESR1
EZH2
FAM65C
FAM72A
FAM83D
FANCG
FANCI
FCN3
FEN1
FIGNL1
FLVCR1
FOXM1
GAS2L3
GINS1
GMNN
GPC3
GPM6A
GPR128
H2AFX
HELLS
HGFAC
HHIP
HJURP
HMMR
HN1
IGF2BP3
IGFALS
INTS8
KBTBD11
KCND3
KIAA0101
KIF11
KIF14
KIF15
KIF18A
KIF20A
KIF23
KIF2C
KIF4A
LCAT
MAD2L1
MARCO
MCM10
MCM2
MCM3
MCM4
MCM5
MCM6
MCM8
MELK
MFSD2A
MKI67
MND1
MSH2
NAT2
NCAPD2
NCAPG
NDC80
NEK2
NPC1
NUF2
NUP37
NUSAP1
OGDHL
OIP5
OIT3
PAMR1
PBK
PLCB1
PRC1
PRIM1
PRKDC
PSMD4
PTTG1
RACGAP1
RAD51AP1
RBM24
RFC4
RNASEH2A
ROBO1
RRM2
SAE1
SERPINI1
SLC22A1
SLC38A6
SMARCC1
SOCS5
SPATS2
SPC25
STAB2
STIL
STMN1
SULT1C2
TDRKH
TMEM27
TMEM65
TOP2A
TRIM16
TRIP13
TTC36
TTK
TTL
TUBG1
UBAP2L
UBE2C
UBE2S
UBE2T
UHRF1
VPS72
VRK1
ZWILCH
ZWINT
