# Supplementary material for: Screening immune-related blood biomarkers for DKD-related HCC using machine learning
Source: Front Immunol. 2024 Jan 22;15:1339373. doi: 10.3389/fimmu.2024.1339373 (PMC10838782; doi:10.3389/fimmu.2024.1339373)
Supplement: Supplementary file 2 [file DataSheet_1.zip › Table S4.csv]

Table S4. venn data from DEGs in HCC and Hub genes from WGCNA
Names	total	elements
DEGs in HCC Hub genes in HCC	104	DNAJC6
		CYP26A1
		COL4A1
		CXCL14
		SLC22A1
		DPT
		CYP39A1
		DTL
		FAM83D
		MFSD2A
		IGF2BP3
		CCNB1
		HHIP
		KCND3
		ASPM
		FLVCR1
		HMMR
		KIF4A
		ITGA9
		CYP1A2
		CCDC34
		GINS1
		BCO2
		FCN3
		GPC3
		CDKN2C
		PDGFRA
		TTC36
		PLCB1
		CLEC4G
		ROBO1
		GMNN
		ANLN
		BIRC5
		KIF20A
		KBTBD11
		CLEC1B
		UBE2C
		FAM65C
		MARCO
		GPR128
		CHML
		EBF1
		COL15A1
		LCAT
		EZH2
		CCNB2
		RBM24
		ESR1
		PRC1
		CDK1
		DNASE1L3
		DCN
		MELK
		PLVAP
		NAT2
		CENPW
		KIF11
		CPEB3
		AKR1D1
		RACGAP1
		CDC20
		CXCL12
		TMEM27
		RRM2
		ZWINT
		NDC80
		TOP2A
		KIAA0101
		STAB2
		HGFAC
		IGFALS
		TTK
		C7
		CCNE2
		CDKN3
		OGDHL
		BGN
		NUF2
		PBK
		NCAPG
		SULT1C2
		AADAT
		GPM6A
		FAM72A
		OIT3
		PTTG1
		NEK2
		ENAH
		CETP
		TRIM16
		AURKA
		UBE2T
		INMT
		CENPF
		ECM1
		NUSAP1
		APOF
		BUB1B
		MAD2L1
		ATP6V1C1
		SRPX
		DLGAP5
		ECT2
DEGs in HCC	242	ENO3
		MT1G
		ANXA2
		LECT2
		TUBE1
		GLYATL1
		GREM2
		GABBR1
		SPINK1
		BBOX1
		XDH
		CYP2A6
		SDS
		ABCA8
		CNTN3
		HSPB1
		CDC37L1
		PGLYRP2
		SOCS2
		DIRAS3
		CYP2C8
		STEAP4
		IGF1
		IL13RA2
		CAP2
		RGS5
		SPP2
		LUM
		HAO2
		C1R
		C1RL
		TPX2
		HPD
		IGHM
		FAM134B
		MT1F
		PLGLB1
		S100P
		FETUB
		PROZ
		EDIL3
		C8A
		RFX5
		ZG16
		CLGN
		SKAP1
		APOA5
		XK
		CD4
		ADH1B
		KCNN2
		CD1D
		CCL14
		MBL2
		CFHR4
		SLCO1B3
		SLC10A1
		PPP1R3B
		GSTZ1
		PRG4
		LY6E
		FGFR2
		ASPA
		RCAN1
		TRPM8
		OLFML3
		MT1E
		CPS1
		AKR1B10
		CNDP1
		EDNRB
		MAN1C1
		FCGR2B
		ACSM3
		GBA3
		CYP2C19
		LIME1
		ANXA10
		TBCE
		IGF2
		ATAD2
		SPP1
		ZIC2
		PHGDH
		PPP1R1A
		KPNA2
		CDH19
		CYP2B6
		TMEM45A
		SQLE
		GYS2
		FXYD1
		SH3YL1
		HPX
		PCK1
		KMO
		CD5L
		LPA
		GHR
		MASP1
		C8B
		CXCL2
		SLC22A7
		TAT
		ADH1C
		GSPT2
		FOSB
		LIFR
		NQO1
		CYP3A7
		STXBP6
		CYP2C9
		CLRN3
		CFHR3
		BHMT
		CYP4F2
		ITGA6
		FOLH1
		CYP2E1
		ADH6
		COLEC10
		MT1H
		ATF5
		AQP3
		CLEC4M
		NPY1R
		VNN1
		CLDN10
		LYVE1
		ACLY
		CYP2C18
		TDO2
		LCN2
		AKR1C3
		VIPR1
		RSPO3
		GCH1
		IGFBP3
		FOS
		SHBG
		PLAC8
		FABP5
		HAMP
		UGT2B15
		ALDOB
		ALDH8A1
		CFP
		SFN
		BCHE
		RND3
		MAGEA3
		NR1I2
		C8orf4
		RDH16
		CYP8B1
		AZGP1
		PEG10
		ID1
		GNMT
		DMGDH
		FTCD
		GPD1
		C1orf168
		CTHRC1
		AFM
		HPGD
		CRHBP
		DNAJC12
		MDK
		ASS1
		CIDEB
		TACSTD2
		AVPR1A
		WDR72
		F9
		THRSP
		CYP4A11
		TFPI2
		TIMD4
		IDO2
		THBS1
		AGXT2
		MT1X
		REG3A
		MT2A
		CCNA2
		TXNRD1
		PHLDA1
		S100A8
		CYP3A43
		SSX1
		ACAA1
		SLC38A4
		COX7B2
		ACADL
		MRC1
		HAL
		PZP
		CYR61
		IGHG1
		DTNA
		DBH
		FREM2
		FBP1
		ADH4
		MT1M
		HGF
		MOGAT2
		MAP2
		MCC
		CYP3A4
		GLYAT
		SLC27A5
		COLEC11
		SERPINA4
		ACSL4
		ADH1A
		EPHX2
		ANGPTL6
		GLS2
		HABP2
		SRD5A2
		ADRA1A
		IGJ
		CRNDE
		C6
		AKR7A3
		PBLD
		CD109
		HBB
		IGLV1-44
		FAM13A
		C9
		ABCC4
		MS4A6A
		ACSM5
		CDHR2
		GRAMD1C
		KLKB1
		SLC7A2
		F11
		HBA1
Hub genes in HCC	110	GAS1
		COG2
		E2F8
		MCM3
		RNASEH2A
		MAP1B
		MKI67
		RBMS3
		ZFPM2
		COL4A2
		EPHA3
		MFAP4
		DEPDC1B
		SVEP1
		SMARCC1
		GAS2L3
		CENPL
		CENPE
		UBE2S
		TMEM65
		PRIM1
		THY1
		DSE
		CCDC3
		MCM6
		VPS72
		BARD1
		ID4
		SOCS5
		DLG5
		KIF2C
		SERPINI1
		ANKRD27
		LTBP4
		POLR2K
		MCM10
		STIL
		CENPK
		C5orf28
		MND1
		ZNF706
		CD200
		CNTN4
		FOXM1
		ABI3BP
		PRKDC
		SAE1
		EIF3E
		PTK2
		FIGNL1
		MCM5
		MXRA5
		PODXL
		CEP55
		DTYMK
		TTL
		PAMR1
		WDYHV1
		NUP37
		OTUD6B
		UHRF1
		HN1
		FEN1
		MRPS23
		HELLS
		FANCI
		RFC4
		H2AFX
		OIP5
		CRISPLD2
		TUBG1
		C8orf33
		MCM8
		INTS8
		NCAPD2
		CCT3
		NUDCD1
		UBAP2L
		SPATS2
		CDC6
		SPC25
		MCM2
		ZWILCH
		NPC1
		TRIP13
		MCM4
		DCAF13
		VRK1
		KIF18A
		GGT5
		ADAMTS2
		TDRKH
		KIF15
		C8orf59
		CDCA5
		CNIH4
		STMN1
		CDC7
		PSMD4
		MSH2
		KIF14
		PTGIS
		KIAA0196
		FANCG
		SLC38A6
		KIF23
		DEPDC1
		ASPN
		HJURP
		RAD51AP1
