# Supplementary material for: Screening immune-related blood biomarkers for DKD-related HCC using machine learning
Source: Front Immunol. 2024 Jan 22;15:1339373. doi: 10.3389/fimmu.2024.1339373 (PMC10838782; doi:10.3389/fimmu.2024.1339373)
Supplement: Supplementary file 2 [file DataSheet_1.zip › Table S5.xlsx]

## Sheet: Sheet1
Table S5. Extracellular vesicles (EVs) long RNAs from Exorbase
Gene symbol	Sample type
A1CF	Blood;Urine;CSF;Bile
A2M	Blood;Urine;CSF;Bile
A2ML1	Blood;Urine;Bile
A3GALT2	Blood;Urine
A4GALT	Blood;Urine;CSF;Bile
AAAS	Blood;Urine;CSF;Bile
AACS	Blood;Urine;CSF;Bile
AADAT	Blood;Urine;CSF;Bile
AAGAB	Blood;Urine;CSF;Bile
AAK1	Blood;Urine;CSF;Bile
AAMDC	Blood;Urine;CSF;Bile
AAMP	Blood;Urine;CSF;Bile
AANAT	Blood;Urine;CSF;Bile
AAR2	Blood;Urine;CSF;Bile
AARD	Blood;Urine;CSF;Bile
AARS	Blood;Urine;CSF;Bile
AARS2	Blood;Urine;CSF;Bile
AARSD1	Blood;Urine;CSF;Bile
AASDH	Blood;Urine;CSF;Bile
AASDHPPT	Blood;Urine;CSF;Bile
AASS	Blood;Urine;CSF;Bile
AATF	Blood;Urine;CSF;Bile
AATK	Blood;Urine;CSF;Bile
ABAT	Blood;Urine;CSF;Bile
ABCA1	Blood;Urine;CSF;Bile
ABCA10	Blood;Urine;CSF;Bile
ABCA12	Blood;Urine;Bile
ABCA13	Blood;Urine;CSF;Bile
ABCA2	Blood;Urine;CSF;Bile
ABCA3	Blood;Urine;CSF;Bile
ABCA4	Blood;Urine;CSF;Bile
ABCA5	Blood;Urine;CSF;Bile
ABCA6	Blood;Urine;CSF;Bile
ABCA7	Blood;Urine;CSF;Bile
ABCA8	Blood;Urine;CSF;Bile
ABCA9	Blood;Urine;CSF;Bile
ABCB1	Blood;Urine;CSF;Bile
ABCB10	Blood;Urine;CSF;Bile
ABCB11	Blood;Urine;Bile
ABCB4	Blood;Urine;Bile
ABCB5	Blood;Urine;CSF;Bile
ABCB6	Blood;Urine;Bile
ABCB7	Blood;Urine;CSF;Bile
ABCB8	Blood;Urine;CSF;Bile
ABCB9	Blood;Urine;CSF;Bile
ABCC1	Blood;Urine;CSF;Bile
ABCC10	Blood;Urine;CSF;Bile
ABCC11	Blood;Urine;Bile
ABCC12	Blood;Urine;Bile
ABCC2	Blood;Urine;CSF;Bile
ABCC3	Blood;Urine;CSF;Bile
ABCC4	Blood;Urine;CSF;Bile
ABCC5	Blood;Urine;CSF;Bile
ABCC6	Blood;Urine;CSF;Bile
ABCC8	Blood;Urine;Bile
ABCC9	Blood;Urine;CSF;Bile
ABCD1	Blood;Urine;CSF;Bile
ABCD2	Blood;Urine;CSF;Bile
ABCD3	Blood;Urine;CSF;Bile
ABCD4	Blood;Urine;CSF;Bile
ABCE1	Blood;Urine;CSF;Bile
ABCF1	Blood;Urine;CSF;Bile
ABCF2	Blood;Urine;CSF;Bile
ABCF3	Blood;Urine;CSF;Bile
ABCG1	Blood;Urine;CSF;Bile
ABCG2	Blood;Urine;CSF;Bile
ABCG4	Blood;Urine;Bile
ABCG5	Blood;Urine;Bile
ABCG8	Blood;Urine;Bile
ABHD1	Blood;Urine;Bile
ABHD10	Blood;Urine;CSF;Bile
ABHD11	Blood;Urine;CSF;Bile
ABHD12	Blood;Urine;CSF;Bile
ABHD12B	Blood;Urine;Bile
ABHD13	Blood;Urine;CSF;Bile
ABHD14A	Blood;Urine;CSF;Bile
ABHD14A-ACY1	Blood;Urine
ABHD14B	Blood;Urine;CSF;Bile
ABHD15	Blood;Urine;CSF;Bile
ABHD16A	Blood;Urine;CSF;Bile
ABHD16B	Blood;Urine
ABHD17A	Blood;Urine;CSF;Bile
ABHD17B	Blood;Urine;CSF;Bile
ABHD17C	Blood;Urine;CSF;Bile
ABHD18	Blood;Urine;CSF;Bile
ABHD2	Blood;Urine;CSF;Bile
ABHD3	Blood;Urine;CSF;Bile
ABHD4	Blood;Urine;CSF;Bile
ABHD5	Blood;Urine;CSF;Bile
ABHD6	Blood;Urine;CSF;Bile
ABHD8	Blood;Urine;CSF;Bile
ABI1	Blood;Urine;CSF;Bile
ABI2	Blood;Urine;CSF;Bile
ABI3	Blood;Urine;CSF;Bile
ABI3BP	Blood;Urine;CSF;Bile
ABL1	Blood;Urine;CSF;Bile
ABL2	Blood;Urine;CSF;Bile
ABLIM1	Blood;Urine;CSF;Bile
ABLIM2	Blood;Urine;CSF;Bile
ABLIM3	Blood;Urine;CSF;Bile
ABO	Blood;Urine;CSF;Bile
ABR	Blood;Urine;CSF;Bile
ABRA	Blood;Urine;Bile
ABRACL	Blood;Urine;CSF;Bile
ABRAXAS1	Blood;Urine;CSF;Bile
ABRAXAS2	Blood;Urine;CSF;Bile
ABT1	Blood;Urine;CSF;Bile
ABTB1	Blood;Urine;CSF;Bile
ABTB2	Blood;Urine;CSF;Bile
AC001226.2	Blood;Urine;Bile
AC003002.2	Blood;Urine
AC003002.3	Blood;Urine;Bile
AC003005.1	Blood;Urine
AC004076.1	Blood;Urine
AC004593.3	Blood;Urine;CSF
AC004754.1	Blood;Urine
AC004922.1	Blood;Urine
AC005041.1	Blood;Urine;Bile
AC005324.3	Blood;Urine
AC005520.1	Blood;Urine
AC005551.1	Blood;Urine;Bile
AC005697.1	Blood;Urine
AC005726.1	Blood;Urine;CSF;Bile
AC005779.2	Blood;Urine
AC005833.1	Blood;Urine
AC006030.1	Blood;Urine;Bile
AC006059.2	Blood;Urine;Bile
AC006254.1	Blood;Urine;CSF;Bile
AC006978.2	Blood;Urine
AC007240.1	Blood;Urine;CSF;Bile
AC007906.2	Blood;Urine;CSF;Bile
AC008397.1	Blood;Urine
AC008581.2	Blood;Urine
AC008676.3	Blood;Urine;Bile
AC008687.4	Blood;Urine;Bile
AC008758.1	Blood;Urine
AC008758.4	Blood;Urine
AC008758.5	Blood;Urine
AC008758.6	Blood;Urine;CSF
AC008770.1	Blood;Urine
AC008770.2	Blood;Urine
AC009119.2	Blood;Urine;Bile
AC009336.2	Blood;Urine
AC009690.1	Blood;Urine;CSF;Bile
AC009879.3	Blood;Urine;CSF;Bile
AC010255.3	Blood;Urine;Bile
AC010325.1	Blood;Urine;CSF;Bile
AC010422.3	Blood;Urine
AC010422.6	Blood;Urine;CSF
AC010422.8	Blood;Urine;CSF;Bile
AC010522.1	Blood;Urine
AC010542.3	Blood;Urine
AC010547.4	Blood;Urine
AC010616.1	Blood;Urine;CSF;Bile
AC011005.1	Blood;Urine;CSF;Bile
AC011195.2	Blood;Urine;CSF;Bile
AC011473.4	Blood;Urine
AC011498.4	Blood;Urine
AC011511.1	Blood;Urine
AC012184.2	Blood;Urine;CSF;Bile
AC012309.1	Blood;Urine
AC012651.1	Blood;Urine;CSF
AC013394.1	Blood;Urine;CSF;Bile
AC013470.2	Blood;Urine;Bile
AC015802.6	Blood;Urine;CSF;Bile
AC017083.3	Blood;Urine;Bile
AC018523.2	Blood;Urine
AC018755.2	Blood;Urine;Bile
AC019117.2	Blood;Urine
AC020636.2	Blood;Urine;Bile
AC020915.1	Blood;Urine;CSF
AC022400.6	Blood;Urine;CSF
AC023055.1	Blood;Urine
AC025165.3	Blood;Urine
AC025283.2	Blood;Urine
AC025283.3	Blood;Urine;Bile
AC027644.4	Blood;Urine;Bile
AC027796.3	Blood;Urine
AC036214.3	Blood;Urine
AC040162.1	Blood;Urine;CSF;Bile
AC055811.2	Blood;Urine;Bile
AC058822.1	Blood;Urine
AC067752.1	Blood;Urine;CSF;Bile
AC068533.4	Blood;Urine
AC068580.4	Blood;Urine;CSF;Bile
AC068790.8	Blood;Urine
AC068831.7	Blood;Urine;Bile
AC068896.1	Blood;Urine;CSF
AC068946.1	Blood;Urine
AC068987.5	Blood;Urine;Bile
AC073082.1	Blood;Urine
AC073111.5	Blood;Urine;CSF;Bile
AC073508.2	Blood;Urine
AC078927.1	Blood;Urine
AC079447.1	Blood;Urine
AC079594.2	Blood;Urine
AC087289.3	Blood;Urine
AC087632.1	Blood;Urine;CSF
AC090360.1	Blood;Urine;Bile
AC090517.4	Blood;Urine;Bile
AC091057.6	Blood;Urine;CSF;Bile
AC091167.6	Blood;Urine;Bile
AC092587.1	Blood;Urine
AC092647.5	Blood;Urine
AC092718.3	Blood;Urine;Bile
AC092718.8	Blood;Urine;Bile
AC092835.1	Blood;Urine;Bile
AC093323.1	Blood;Urine;CSF;Bile
AC093512.2	Blood;Urine;CSF;Bile
AC093827.5	Blood;Urine;CSF;Bile
AC096887.1	Blood;Urine;Bile
AC097625.1	Blood;Urine;Bile
AC097634.4	Blood;Urine
AC097636.1	Blood;Urine;Bile
AC098650.1	Blood;Urine
AC099489.1	Blood;Urine;CSF;Bile
AC104304.1	Blood;Urine
AC104389.4	Blood;Urine;Bile
AC104532.1	Blood;Urine
AC105052.3	Blood;Urine
AC106886.5	Blood;Urine;Bile
AC107871.1	Blood;Urine;Bile
AC109583.3	Blood;Urine
AC112128.1	Blood;Urine;CSF;Bile
AC113554.1	Blood;Urine;Bile
AC114490.3	Blood;Urine
AC115220.1	Blood;Urine
AC116366.3	Blood;Urine
AC117378.1	Blood;Urine
AC118549.1	Blood;Urine;CSF;Bile
AC118553.2	Blood;Urine
AC119396.1	Blood;Urine;CSF;Bile
AC119674.2	Blood;Urine;Bile
AC126755.2	Blood;Urine
AC131097.2	Blood;Urine;Bile
AC131160.1	Blood;Urine
AC137834.1	Blood;Urine
AC233723.1	Blood;Urine;CSF;Bile
AC239799.1	Blood;Urine;CSF;Bile
AC243756.1	Blood;Urine
AC244197.3	Blood;Urine;CSF;Bile
ACAA1	Blood;Urine;CSF;Bile
ACAA2	Blood;Urine;CSF;Bile
ACACA	Blood;Urine;CSF;Bile
ACACB	Blood;Urine;CSF;Bile
ACAD10	Blood;Urine;CSF;Bile
ACAD11	Blood;Urine;CSF
ACAD8	Blood;Urine;CSF;Bile
ACAD9	Blood;Urine;CSF;Bile
ACADL	Blood;Urine;CSF;Bile
ACADM	Blood;Urine;CSF;Bile
ACADS	Blood;Urine;CSF;Bile
ACADSB	Blood;Urine;CSF;Bile
ACADVL	Blood;Urine;CSF;Bile
ACAN	Blood;Urine;CSF;Bile
ACAP1	Blood;Urine;CSF;Bile
ACAP2	Blood;Urine;CSF;Bile
ACAP3	Blood;Urine;CSF;Bile
ACAT1	Blood;Urine;CSF;Bile
ACAT2	Blood;Urine;CSF;Bile
ACBD3	Blood;Urine;CSF;Bile
ACBD4	Blood;Urine;CSF;Bile
ACBD5	Blood;Urine;CSF;Bile
ACBD6	Blood;Urine;CSF;Bile
ACBD7	Blood;Urine;CSF
ACCS	Blood;Urine;CSF;Bile
ACD	Blood;Urine;CSF;Bile
ACE	Blood;Urine;CSF;Bile
ACE2	Blood;Urine;CSF;Bile
ACER1	Blood;Urine
ACER2	Blood;Urine;CSF;Bile
ACER3	Blood;Urine;CSF;Bile
ACHE	Blood;Urine;Bile
ACIN1	Blood;Urine;CSF;Bile
ACKR2	Blood;Urine;CSF;Bile
ACKR3	Blood;Urine;CSF;Bile
ACKR4	Blood;Urine
ACLY	Blood;Urine;CSF;Bile
ACMSD	Blood;Urine;Bile
ACO1	Blood;Urine;CSF;Bile
ACO2	Blood;Urine;CSF;Bile
ACOT1	Blood;Urine;CSF;Bile
ACOT11	Blood;Urine;CSF;Bile
ACOT12	Blood;Urine;CSF;Bile
ACOT13	Blood;Urine;CSF;Bile
ACOT2	Blood;Urine;CSF;Bile
ACOT4	Blood;Urine;CSF;Bile
ACOT6	Blood;Urine
ACOT7	Blood;Urine;CSF;Bile
ACOT8	Blood;Urine;CSF;Bile
ACOT9	Blood;Urine;CSF;Bile
ACOX1	Blood;Urine;CSF;Bile
ACOX2	Blood;Urine;CSF;Bile
ACOX3	Blood;Urine;CSF;Bile
ACOXL	Blood;Urine;Bile
ACP1	Blood;Urine;CSF;Bile
ACP2	Blood;Urine;CSF;Bile
ACP4	Blood;Urine;Bile
ACP5	Blood;Urine;CSF;Bile
ACP6	Blood;Urine;CSF;Bile
ACP7	Blood;Urine;CSF;Bile
ACPP	Blood;Urine;CSF;Bile
ACR	Blood;Urine;Bile
ACRBP	Blood;Urine;CSF;Bile
ACSBG1	Blood;Urine;Bile
ACSBG2	Blood;Urine;Bile
ACSF2	Blood;Urine;CSF;Bile
ACSF3	Blood;Urine;CSF;Bile
ACSL1	Blood;Urine;CSF;Bile
ACSL3	Blood;Urine;CSF;Bile
ACSL4	Blood;Urine;CSF;Bile
ACSL5	Blood;Urine;CSF;Bile
ACSL6	Blood;Urine;CSF;Bile
ACSM1	Blood;Urine;CSF;Bile
ACSM2A	Blood;Urine;CSF;Bile
ACSM2B	Blood;Urine;CSF;Bile
ACSM3	Blood;Urine;CSF;Bile
ACSM5	Blood;Urine;CSF;Bile
ACSM6	Blood;Urine;Bile
ACSS1	Blood;Urine;CSF;Bile
ACSS2	Blood;Urine;CSF;Bile
ACSS3	Blood;Urine;CSF;Bile
ACTA1	Blood;Urine;CSF;Bile
ACTA2	Blood;Urine;CSF;Bile
ACTB	Blood;Urine;CSF;Bile
ACTBL2	Blood;Urine;Bile
ACTC1	Blood;Urine;Bile
ACTG1	Blood;Urine;CSF;Bile
ACTG2	Blood;Urine;CSF;Bile
ACTL10	Blood;Urine;CSF;Bile
ACTL6A	Blood;Urine;CSF;Bile
ACTL6B	Blood;Urine
ACTN1	Blood;Urine;CSF;Bile
ACTN2	Blood;Urine;CSF;Bile
ACTN4	Blood;Urine;CSF;Bile
ACTR10	Blood;Urine;CSF;Bile
ACTR1A	Blood;Urine;CSF;Bile
ACTR1B	Blood;Urine;CSF;Bile
ACTR2	Blood;Urine;CSF;Bile
ACTR3	Blood;Urine;CSF;Bile
ACTR3B	Blood;Urine;CSF;Bile
ACTR3C	Blood;Urine;CSF;Bile
ACTR5	Blood;Urine;CSF;Bile
ACTR6	Blood;Urine;CSF;Bile
ACTR8	Blood;Urine;CSF;Bile
ACTRT3	Blood;Urine;CSF;Bile
ACVR1	Blood;Urine;CSF;Bile
ACVR1B	Blood;Urine;CSF;Bile
ACVR1C	Blood;Urine;CSF;Bile
ACVR2A	Blood;Urine;CSF;Bile
ACVR2B	Blood;Urine;CSF;Bile
ACVRL1	Blood;Urine;CSF;Bile
ACY1	Blood;Urine
ACY3	Blood;Urine;CSF;Bile
ACYP1	Blood;Urine;CSF;Bile
ACYP2	Blood;Urine;CSF;Bile
ADA	Blood;Urine;CSF;Bile
ADA2	Blood;Urine;CSF;Bile
ADAD2	Blood;Urine
ADAL	Blood;Urine;CSF;Bile
ADAM10	Blood;Urine;CSF;Bile
ADAM11	Blood;Urine;Bile
ADAM12	Blood;Urine;CSF;Bile
ADAM15	Blood;Urine;CSF;Bile
ADAM17	Blood;Urine;CSF;Bile
ADAM18	Blood;Urine;CSF;Bile
ADAM19	Blood;Urine;CSF;Bile
ADAM2	Blood;Urine;Bile
ADAM20	Blood;Urine
ADAM21	Blood;Urine;Bile
ADAM22	Blood;Urine;CSF;Bile
ADAM23	Blood;Urine;CSF;Bile
ADAM28	Blood;Urine;CSF;Bile
ADAM32	Blood;Urine;CSF;Bile
ADAM7	Blood;Urine;Bile
ADAM8	Blood;Urine;CSF;Bile
ADAM9	Blood;Urine;CSF;Bile
ADAMDEC1	Blood;Urine;CSF;Bile
ADAMTS1	Blood;Urine;CSF;Bile
ADAMTS10	Blood;Urine;CSF;Bile
ADAMTS12	Blood;Urine;CSF;Bile
ADAMTS13	Blood;Urine;Bile
ADAMTS14	Blood;Urine;Bile
ADAMTS15	Blood;Urine;CSF;Bile
ADAMTS16	Blood;Urine;CSF;Bile
ADAMTS17	Blood;Urine;CSF;Bile
ADAMTS18	Blood;Urine;Bile
ADAMTS19	Blood;Urine;CSF;Bile
ADAMTS2	Blood;Urine;CSF;Bile
ADAMTS20	Blood;Urine;Bile
ADAMTS3	Blood;Urine;Bile
ADAMTS4	Blood;Urine;CSF;Bile
ADAMTS5	Blood;Urine;CSF;Bile
ADAMTS6	Blood;Urine;CSF;Bile
ADAMTS7	Blood;Urine;Bile
ADAMTS8	Blood;Urine;CSF;Bile
ADAMTS9	Blood;Urine;CSF;Bile
ADAMTSL1	Blood;Urine;CSF;Bile
ADAMTSL2	Blood;Urine;Bile
ADAMTSL3	Blood;Urine;CSF;Bile
ADAMTSL4	Blood;Urine;CSF;Bile
ADAMTSL5	Blood;Urine;CSF;Bile
ADAP1	Blood;Urine;CSF;Bile
ADAP2	Blood;Urine;CSF;Bile
ADAR	Blood;Urine;CSF;Bile
ADARB1	Blood;Urine;CSF;Bile
ADARB2	Blood;Urine;CSF;Bile
ADAT1	Blood;Urine;CSF;Bile
ADAT2	Blood;Urine;CSF;Bile
ADAT3	Blood;Urine;CSF
ADCK1	Blood;Urine;CSF;Bile
ADCK2	Blood;Urine;CSF;Bile
ADCK5	Blood;Urine;CSF;Bile
ADCY1	Blood;Urine;CSF;Bile
ADCY10	Blood;Urine;CSF;Bile
ADCY2	Blood;Urine;CSF;Bile
ADCY3	Blood;Urine;CSF;Bile
ADCY4	Blood;Urine;CSF;Bile
ADCY5	Blood;Urine;CSF;Bile
ADCY6	Blood;Urine;CSF;Bile
ADCY7	Blood;Urine;CSF;Bile
ADCY8	Blood;Urine;Bile
ADCY9	Blood;Urine;CSF;Bile
ADCYAP1	Blood;Urine;CSF
ADD1	Blood;Urine;CSF;Bile
ADD2	Blood;Urine;CSF;Bile
ADD3	Blood;Urine;CSF;Bile
ADGB	Blood;Urine;CSF
ADGRA1	Blood;Urine;Bile
ADGRA2	Blood;Urine;CSF;Bile
ADGRA3	Blood;Urine;CSF;Bile
ADGRB1	Blood;Urine;CSF;Bile
ADGRB2	Blood;Urine;CSF;Bile
ADGRB3	Blood;Urine;CSF;Bile
ADGRD1	Blood;Urine;CSF;Bile
ADGRE1	Blood;Urine;CSF;Bile
ADGRE2	Blood;Urine;CSF;Bile
ADGRE3	Blood;Urine;CSF;Bile
ADGRE5	Blood;Urine;CSF;Bile
ADGRF1	Blood;Urine;Bile
ADGRF2	Blood;Urine;Bile
ADGRF3	Blood;Urine;CSF;Bile
ADGRF4	Blood;Urine;Bile
ADGRF5	Blood;Urine;CSF;Bile
ADGRG1	Blood;Urine;CSF;Bile
ADGRG2	Blood;Urine;CSF;Bile
ADGRG3	Blood;Urine;CSF;Bile
ADGRG5	Blood;Urine;CSF;Bile
ADGRG6	Blood;Urine;CSF;Bile
ADGRG7	Blood;Urine;Bile
ADGRL1	Blood;Urine;CSF;Bile
ADGRL2	Blood;Urine;CSF;Bile
ADGRL3	Blood;Urine;CSF;Bile
ADGRV1	Blood;Urine;CSF;Bile
ADH1B	Blood;Urine;CSF;Bile
ADH1C	Blood;Urine;CSF;Bile
ADH4	Blood;Urine;Bile
ADH5	Blood;Urine;CSF;Bile
ADH6	Blood;Urine;Bile
ADHFE1	Blood;Urine;CSF;Bile
ADI1	Blood;Urine;CSF;Bile
ADIG	Blood;Urine
ADIPOR1	Blood;Urine;CSF;Bile
ADIPOR2	Blood;Urine;CSF;Bile
ADIRF	Blood;Urine;CSF
ADK	Blood;Urine;CSF;Bile
ADM	Blood;Urine;CSF;Bile
ADM2	Blood;Urine;CSF;Bile
ADM5	Blood;Urine;Bile
ADNP	Blood;Urine;CSF;Bile
ADNP2	Blood;Urine;CSF;Bile
ADO	Blood;Urine;CSF;Bile
ADORA1	Blood;Urine;Bile
ADORA2B	Blood;Urine;CSF;Bile
ADORA3	Blood;Urine;CSF;Bile
ADPGK	Blood;Urine;CSF;Bile
ADPRH	Blood;Urine;CSF;Bile
ADPRHL1	Blood;Urine;CSF;Bile
ADPRHL2	Blood;Urine;CSF;Bile
ADPRM	Blood;Urine;CSF;Bile
ADRA1A	Blood;Urine;Bile
ADRA1B	Blood;Urine;Bile
ADRA1D	Blood;Urine;CSF;Bile
ADRA2A	Blood;Urine;CSF;Bile
ADRA2B	Blood;Urine;CSF;Bile
ADRA2C	Blood;Urine;CSF
ADRB1	Blood;Urine;CSF;Bile
ADRB2	Blood;Urine;CSF;Bile
ADRM1	Blood;Urine;CSF;Bile
ADSL	Blood;Urine;CSF;Bile
ADSS	Blood;Urine;CSF;Bile
ADSSL1	Blood;Urine;CSF;Bile
ADTRP	Blood;Urine;CSF;Bile
AEBP1	Blood;Urine;CSF;Bile
AEBP2	Blood;Urine;CSF;Bile
AEN	Blood;Urine;CSF;Bile
AES	Blood;Urine;CSF;Bile
AFAP1	Blood;Urine;CSF;Bile
AFAP1L1	Blood;Urine;CSF;Bile
AFAP1L2	Blood;Urine;CSF;Bile
AFDN	Blood;Urine;CSF;Bile
AFF1	Blood;Urine;CSF;Bile
AFF2	Blood;Urine;CSF;Bile
AFF3	Blood;Urine;CSF;Bile
AFF4	Blood;Urine;CSF;Bile
AFG1L	Blood;Urine;CSF;Bile
AFG3L2	Blood;Urine;CSF;Bile
AFM	Blood;Urine;Bile
AFMID	Blood;Urine;CSF;Bile
AFP	Blood;Urine;CSF;Bile
AFTPH	Blood;Urine;CSF;Bile
AGA	Blood;Urine;CSF;Bile
AGAP1	Blood;Urine;CSF;Bile
AGAP2	Blood;Urine;CSF;Bile
AGAP3	Blood;Urine;CSF;Bile
AGAP4	Blood;Urine;CSF;Bile
AGAP5	Blood;Urine
AGAP6	Blood;Urine;CSF;Bile
AGAP9	Blood;Urine;CSF;Bile
AGBL1	Blood;Urine;Bile
AGBL2	Blood;Urine;CSF;Bile
AGBL3	Blood;Urine;Bile
AGBL4	Blood;Urine;CSF;Bile
AGBL5	Blood;Urine;CSF;Bile
AGER	Blood;Urine;CSF;Bile
AGFG1	Blood;Urine;CSF;Bile
AGFG2	Blood;Urine;CSF;Bile
AGGF1	Blood;Urine;CSF;Bile
AGK	Blood;Urine;CSF;Bile
AGL	Blood;Urine;CSF;Bile
AGMAT	Blood;Urine;CSF;Bile
AGMO	Blood;Urine;CSF;Bile
AGO1	Blood;Urine;CSF;Bile
AGO2	Blood;Urine;CSF;Bile
AGO3	Blood;Urine;CSF;Bile
AGO4	Blood;Urine;CSF;Bile
AGPAT1	Blood;Urine;CSF;Bile
AGPAT2	Blood;Urine;CSF;Bile
AGPAT3	Blood;Urine;CSF;Bile
AGPAT4	Blood;Urine;CSF;Bile
AGPAT5	Blood;Urine;CSF;Bile
AGPS	Blood;Urine;CSF;Bile
AGR2	Blood;Urine;CSF;Bile
AGR3	Blood;Urine;Bile
AGRN	Blood;Urine;CSF;Bile
AGRP	Blood;Urine
AGT	Blood;Urine;CSF;Bile
AGTPBP1	Blood;Urine;CSF;Bile
AGTR1	Blood;Urine;Bile
AGTR2	Blood;Urine
AGTRAP	Blood;Urine;CSF;Bile
AGXT	Blood;Urine;Bile
AGXT2	Blood;Urine;Bile
AHCTF1	Blood;Urine;CSF;Bile
AHCY	Blood;Urine;CSF;Bile
AHCYL1	Blood;Urine;CSF;Bile
AHCYL2	Blood;Urine;CSF;Bile
AHDC1	Blood;Urine;CSF;Bile
AHI1	Blood;Urine;CSF;Bile
AHNAK	Blood;Urine;CSF;Bile
AHNAK2	Blood;Urine;CSF;Bile
AHR	Blood;Urine;CSF;Bile
AHRR	Blood;Urine;Bile
AHSA1	Blood;Urine;CSF;Bile
AHSG	Blood;Urine;CSF;Bile
AIDA	Blood;Urine;CSF;Bile
AIF1	Blood;Urine;CSF;Bile
AIF1L	Blood;Urine;CSF;Bile
AIFM1	Blood;Urine;CSF;Bile
AIFM2	Blood;Urine;CSF;Bile
AIFM3	Blood;Urine;CSF;Bile
AIG1	Blood;Urine;CSF;Bile
AIM2	Blood;Urine;CSF
AIMP1	Blood;Urine;CSF;Bile
AIMP2	Blood;Urine;CSF;Bile
AIP	Blood;Urine;CSF;Bile
AIRE	Blood;Urine;Bile
AJAP1	Blood;Urine;CSF;Bile
AJM1	Blood;Urine;CSF;Bile
AJUBA	Blood;Urine;CSF;Bile
AK1	Blood;Urine;CSF;Bile
AK2	Blood;Urine;CSF;Bile
AK3	Blood;Urine;CSF;Bile
AK4	Blood;Urine;CSF;Bile
AK5	Blood;Urine;CSF;Bile
AK6	Blood;Urine;CSF;Bile
AK7	Blood;Urine;CSF;Bile
AK8	Blood;Urine;Bile
AK9	Blood;Urine;CSF;Bile
AKAP1	Blood;Urine;CSF;Bile
AKAP10	Blood;Urine;CSF;Bile
AKAP11	Blood;Urine;CSF;Bile
AKAP12	Blood;Urine;CSF;Bile
AKAP13	Blood;Urine;CSF;Bile
AKAP17A	Blood;Urine;Bile
AKAP2	Blood;Urine;CSF;Bile
AKAP3	Blood;Urine;CSF;Bile
AKAP4	Blood;Urine;Bile
AKAP5	Blood;Urine;CSF;Bile
AKAP6	Blood;Urine;CSF;Bile
AKAP7	Blood;Urine;CSF;Bile
AKAP8	Blood;Urine;CSF;Bile
AKAP8L	Blood;Urine;CSF;Bile
AKAP9	Blood;Urine;CSF;Bile
AKIP1	Blood;Urine;CSF;Bile
AKIRIN1	Blood;Urine;CSF;Bile
AKIRIN2	Blood;Urine;CSF;Bile
AKNA	Blood;Urine;CSF;Bile
AKR1A1	Blood;Urine;CSF;Bile
AKR1B1	Blood;Urine;CSF;Bile
AKR1B10	Blood;Urine;Bile
AKR1B15	Blood;Urine;Bile
AKR1C1	Blood;Urine;CSF;Bile
AKR1C2	Blood;Urine;CSF;Bile
AKR1C3	Blood;Urine;CSF;Bile
AKR1C4	Blood;Urine;Bile
AKR1C8P	Blood;Urine;Bile
AKR1D1	Blood;Urine;Bile
AKR1E2	Blood;Urine;CSF;Bile
AKR7A2	Blood;Urine;CSF;Bile
AKR7A3	Blood;Urine;CSF;Bile
AKT1	Blood;Urine;CSF;Bile
AKT1S1	Blood;Urine;CSF;Bile
AKT2	Blood;Urine;CSF;Bile
AKT3	Blood;Urine;CSF;Bile
AKTIP	Blood;Urine;CSF;Bile
AL021546.1	Blood;Urine
AL022238.4	Blood;Urine
AL031281.2	Blood;Urine;CSF;Bile
AL031777.3	Blood;Urine;CSF;Bile
AL031847.2	Blood;Urine
AL032819.3	Blood;Urine;CSF
AL049557.1	Blood;Urine
AL049697.1	Blood;Urine
AL049779.1	Blood;Urine
AL049839.2	Blood;Urine;Bile
AL049844.1	Blood;Urine
AL080251.1	Blood;Urine;Bile
AL109811.4	Blood;Urine
AL110118.2	Blood;Urine
AL117339.5	Blood;Urine;Bile
AL121753.1	Blood;Urine
AL121845.3	Blood;Urine
AL133353.2	Blood;Urine
AL133500.1	Blood;Urine
AL135905.2	Blood;Urine;CSF;Bile
AL136295.4	Blood;Urine
AL136295.5	Blood;Urine;CSF
AL136373.1	Blood;Urine;Bile
AL136454.1	Blood;Urine;CSF;Bile
AL136531.2	Blood;Urine
AL138752.2	Blood;Urine;Bile
AL139011.2	Blood;Urine
AL139353.1	Blood;Urine
AL157935.2	Blood;Urine;CSF;Bile
AL160269.1	Blood;Urine;CSF;Bile
AL162231.1	Blood;Urine
AL162377.3	Blood;Urine
AL353588.1	Blood;Urine
AL355312.5	Blood;Urine;Bile
AL355916.2	Blood;Urine
AL358472.6	Blood;Urine
AL359736.1	Blood;Urine
AL365205.1	Blood;Urine;Bile
AL391650.1	Blood;Urine;CSF
AL451007.3	Blood;Urine;Bile
AL512506.3	Blood;Urine
AL512785.2	Blood;Urine
AL583836.1	Blood;Urine;Bile
AL590132.1	Blood;Urine;CSF;Bile
AL591806.3	Blood;Urine
AL662820.1	Blood;Urine;Bile
AL845331.2	Blood;Urine;Bile
ALAD	Blood;Urine;CSF;Bile
ALAS1	Blood;Urine;CSF;Bile
ALAS2	Blood;Urine;CSF;Bile
ALB	Blood;Urine;CSF;Bile
ALCAM	Blood;Urine;CSF;Bile
ALDH16A1	Blood;Urine;CSF;Bile
ALDH18A1	Blood;Urine;CSF;Bile
ALDH1A1	Blood;Urine;CSF;Bile
ALDH1A2	Blood;Urine;CSF;Bile
ALDH1A3	Blood;Urine;CSF;Bile
ALDH1B1	Blood;Urine;CSF;Bile
ALDH1L1	Blood;Urine;CSF;Bile
ALDH1L2	Blood;Urine;CSF;Bile
ALDH2	Blood;Urine;CSF;Bile
ALDH3A1	Blood;Urine;CSF;Bile
ALDH3A2	Blood;Urine;CSF;Bile
ALDH3B1	Blood;Urine;CSF;Bile
ALDH3B2	Blood;Urine;Bile
ALDH4A1	Blood;Urine;CSF;Bile
ALDH5A1	Blood;Urine;CSF;Bile
ALDH6A1	Blood;Urine;CSF;Bile
ALDH7A1	Blood;Urine;CSF;Bile
ALDH8A1	Blood;Urine;CSF;Bile
ALDH9A1	Blood;Urine;CSF;Bile
ALDOA	Blood;Urine;CSF;Bile
ALDOB	Blood;Urine;CSF;Bile
ALDOC	Blood;Urine;CSF;Bile
ALG1	Blood;Urine;CSF;Bile
ALG10	Blood;Urine;CSF;Bile
ALG10B	Blood;Urine;Bile
ALG11	Blood;Urine;CSF;Bile
ALG12	Blood;Urine;CSF;Bile
ALG13	Blood;Urine;CSF;Bile
ALG14	Blood;Urine;CSF;Bile
ALG1L	Blood;Urine;Bile
ALG1L2	Blood;Urine;Bile
ALG2	Blood;Urine;CSF;Bile
ALG3	Blood;Urine;CSF;Bile
ALG5	Blood;Urine;CSF;Bile
ALG6	Blood;Urine;CSF;Bile
ALG8	Blood;Urine;CSF;Bile
ALG9	Blood;Urine;CSF;Bile
ALK	Blood;Urine;Bile
ALKAL1	Blood;Urine;Bile
ALKAL2	Blood;Urine;CSF;Bile
ALKBH1	Blood;Urine;CSF;Bile
ALKBH2	Blood;Urine;CSF;Bile
ALKBH3	Blood;Urine;CSF;Bile
ALKBH4	Blood;Urine;CSF;Bile
ALKBH5	Blood;Urine;CSF;Bile
ALKBH6	Blood;Urine;CSF
ALKBH7	Blood;Urine;CSF;Bile
ALKBH8	Blood;Urine;CSF;Bile
ALLC	Blood;Urine;CSF;Bile
ALMS1	Blood;Urine;CSF;Bile
ALOX12	Blood;Urine;CSF;Bile
ALOX12B	Blood;Urine;Bile
ALOX15	Blood;Urine;Bile
ALOX15B	Blood;Urine;CSF;Bile
ALOX5	Blood;Urine;CSF;Bile
ALOX5AP	Blood;Urine;CSF;Bile
ALOXE3	Blood;Urine;Bile
ALPI	Blood;Urine;Bile
ALPK1	Blood;Urine;CSF;Bile
ALPK2	Blood;Urine;CSF;Bile
ALPK3	Blood;Urine;CSF;Bile
ALPL	Blood;Urine;CSF;Bile
ALPP	Blood;Urine;Bile
ALS2	Blood;Urine;CSF;Bile
ALS2CL	Blood;Urine;CSF;Bile
ALS2CR12	Blood;Urine;CSF;Bile
ALX1	Blood;Urine;Bile
ALX3	Blood;Urine
ALX4	Blood;Urine;CSF;Bile
ALYREF	Blood;Urine;CSF;Bile
AMACR	Blood;Urine;Bile
AMBN	Blood;Urine;Bile
AMBP	Blood;Urine;CSF;Bile
AMBRA1	Blood;Urine;CSF;Bile
AMD1	Blood;Urine;CSF;Bile
AMDHD1	Blood;Urine;CSF;Bile
AMDHD2	Blood;Urine;CSF;Bile
AMELY	Blood;Urine
AMER1	Blood;Urine;CSF;Bile
AMER2	Blood;Urine;CSF;Bile
AMER3	Blood;Urine;Bile
AMFR	Blood;Urine;CSF;Bile
AMH	Blood;Urine;CSF;Bile
AMHR2	Blood;Urine;Bile
AMIGO1	Blood;Urine;CSF;Bile
AMIGO2	Blood;Urine;CSF;Bile
AMMECR1	Blood;Urine;CSF;Bile
AMMECR1L	Blood;Urine;CSF;Bile
AMN	Blood;Urine;CSF;Bile
AMN1	Blood;Urine;CSF;Bile
AMOT	Blood;Urine;CSF;Bile
AMOTL1	Blood;Urine;CSF;Bile
AMOTL2	Blood;Urine;CSF;Bile
AMPD2	Blood;Urine;CSF;Bile
AMPD3	Blood;Urine;CSF;Bile
AMPH	Blood;Urine;CSF;Bile
AMT	Blood;Urine;CSF;Bile
AMTN	Blood;Urine;Bile
AMY1A	Blood;Urine
AMY2B	Blood;Urine;CSF;Bile
AMZ1	Blood;Urine;Bile
AMZ2	Blood;Urine;CSF;Bile
ANAPC1	Blood;Urine;CSF;Bile
ANAPC10	Blood;Urine;CSF;Bile
ANAPC11	Blood;Urine;CSF;Bile
ANAPC13	Blood;Urine;CSF;Bile
ANAPC15	Blood;Urine;CSF;Bile
ANAPC16	Blood;Urine;CSF;Bile
ANAPC2	Blood;Urine;CSF;Bile
ANAPC4	Blood;Urine;CSF;Bile
ANAPC5	Blood;Urine;CSF;Bile
ANAPC7	Blood;Urine;CSF;Bile
ANG	Blood;Urine;Bile
ANGEL1	Blood;Urine;CSF;Bile
ANGEL2	Blood;Urine;CSF;Bile
ANGPT1	Blood;Urine;CSF;Bile
ANGPT2	Blood;Urine;CSF;Bile
ANGPT4	Blood;Urine;Bile
ANGPTL1	Blood;Urine;CSF;Bile
ANGPTL2	Blood;Urine;CSF;Bile
ANGPTL3	Blood;Urine;Bile
ANGPTL4	Blood;Urine;CSF;Bile
ANGPTL5	Blood;Urine;CSF;Bile
ANGPTL6	Blood;Urine;Bile
ANGPTL7	Blood;Urine;CSF;Bile
ANGPTL8	Blood;Urine;Bile
ANHX	Blood;Urine
ANK1	Blood;Urine;CSF;Bile
ANK2	Blood;Urine;CSF;Bile
ANK3	Blood;Urine;CSF;Bile
ANKAR	Blood;Urine;CSF;Bile
ANKDD1A	Blood;Urine;CSF;Bile
ANKDD1B	Blood;Urine;CSF;Bile
ANKEF1	Blood;Urine;CSF;Bile
ANKFN1	Blood;Urine;CSF;Bile
ANKFY1	Blood;Urine;CSF;Bile
ANKH	Blood;Urine;CSF;Bile
ANKHD1	Blood;Urine;CSF;Bile
ANKHD1-EIF4EBP3	Blood;Urine;CSF;Bile
ANKIB1	Blood;Urine;CSF;Bile
ANKK1	Blood;Urine;CSF;Bile
ANKLE1	Blood;Urine;Bile
ANKLE2	Blood;Urine;CSF;Bile
ANKMY1	Blood;Urine;CSF;Bile
ANKMY2	Blood;Urine;CSF;Bile
ANKRA2	Blood;Urine;CSF;Bile
ANKRD1	Blood;Urine;CSF;Bile
ANKRD10	Blood;Urine;CSF;Bile
ANKRD11	Blood;Urine;CSF;Bile
ANKRD12	Blood;Urine;CSF;Bile
ANKRD13A	Blood;Urine;CSF;Bile
ANKRD13B	Blood;Urine;CSF;Bile
ANKRD13C	Blood;Urine;CSF;Bile
ANKRD13D	Blood;Urine;CSF;Bile
ANKRD16	Blood;Urine;CSF;Bile
ANKRD17	Blood;Urine;CSF;Bile
ANKRD18A	Blood;Urine;CSF;Bile
ANKRD18B	Blood;Urine;Bile
ANKRD2	Blood;Urine
ANKRD20A1	Blood;Urine;Bile
ANKRD20A2	Blood;Urine
ANKRD20A3	Blood;Urine;Bile
ANKRD20A4	Blood;Urine;Bile
ANKRD22	Blood;Urine;CSF;Bile
ANKRD23	Blood;Urine
ANKRD24	Blood;Urine;CSF;Bile
ANKRD26	Blood;Urine;CSF;Bile
ANKRD27	Blood;Urine;CSF;Bile
ANKRD28	Blood;Urine;CSF;Bile
ANKRD29	Blood;Urine;CSF;Bile
ANKRD30A	Blood;Urine;Bile
ANKRD30B	Blood;Urine;CSF;Bile
ANKRD31	Blood;Urine;Bile
ANKRD33B	Blood;Urine;CSF;Bile
ANKRD34A	Blood;Urine;CSF;Bile
ANKRD34B	Blood;Urine
ANKRD34C	Blood;Urine;Bile
ANKRD35	Blood;Urine;CSF;Bile
ANKRD36	Blood;Urine;CSF;Bile
ANKRD36B	Blood;Urine;CSF;Bile
ANKRD36C	Blood;Urine;CSF;Bile
ANKRD37	Blood;Urine;CSF;Bile
ANKRD39	Blood;Urine;CSF;Bile
ANKRD40	Blood;Urine;CSF;Bile
ANKRD40CL	Blood;Urine;Bile
ANKRD42	Blood;Urine;CSF;Bile
ANKRD44	Blood;Urine;CSF;Bile
ANKRD45	Blood;Urine
ANKRD46	Blood;Urine;CSF;Bile
ANKRD49	Blood;Urine;CSF;Bile
ANKRD50	Blood;Urine;CSF;Bile
ANKRD52	Blood;Urine;CSF;Bile
ANKRD53	Blood;Urine
ANKRD54	Blood;Urine;CSF;Bile
ANKRD55	Blood;Urine;CSF;Bile
ANKRD6	Blood;Urine;CSF;Bile
ANKRD61	Blood;Urine;Bile
ANKRD62	Blood;Urine;Bile
ANKRD65	Blood;Urine;CSF;Bile
ANKRD66	Blood;Urine;CSF
ANKRD7	Blood;Urine;Bile
ANKRD9	Blood;Urine;CSF;Bile
ANKS1A	Blood;Urine;CSF;Bile
ANKS1B	Blood;Urine;CSF;Bile
ANKS3	Blood;Urine;CSF;Bile
ANKS4B	Blood;Urine;Bile
ANKS6	Blood;Urine;CSF;Bile
ANKUB1	Blood;Urine;CSF;Bile
ANKZF1	Blood;Urine;CSF;Bile
ANLN	Blood;Urine;CSF;Bile
ANO1	Blood;Urine;CSF;Bile
ANO10	Blood;Urine;CSF;Bile
ANO2	Blood;Urine;CSF;Bile
ANO3	Blood;Urine;Bile
ANO4	Blood;Urine;Bile
ANO5	Blood;Urine;CSF;Bile
ANO6	Blood;Urine;CSF;Bile
ANO7	Blood;Urine;Bile
ANO8	Blood;Urine;CSF;Bile
ANO9	Blood;Urine;CSF;Bile
ANOS1	Blood;Urine;Bile
ANP32A	Blood;Urine;CSF;Bile
ANP32B	Blood;Urine;CSF;Bile
ANP32D	Blood;Urine;Bile
ANP32E	Blood;Urine;CSF;Bile
ANPEP	Blood;Urine;CSF;Bile
ANTXR1	Blood;Urine;CSF;Bile
ANTXR2	Blood;Urine;CSF;Bile
ANTXRL	Blood;Urine;Bile
ANXA1	Blood;Urine;CSF;Bile
ANXA10	Blood;Urine;Bile
ANXA11	Blood;Urine;CSF;Bile
ANXA13	Blood;Urine;Bile
ANXA2	Blood;Urine;CSF;Bile
ANXA2R	Blood;Urine;CSF
ANXA3	Blood;Urine;CSF;Bile
ANXA4	Blood;Urine;CSF;Bile
ANXA5	Blood;Urine;CSF;Bile
ANXA6	Blood;Urine;CSF;Bile
ANXA7	Blood;Urine;CSF;Bile
ANXA8	Blood;Urine;CSF;Bile
ANXA8L1	Blood;Urine;Bile
ANXA9	Blood;Urine;Bile
AOAH	Blood;Urine;CSF;Bile
AOC1	Blood;Urine;CSF;Bile
AOC2	Blood;Urine;CSF;Bile
AOC3	Blood;Urine;CSF;Bile
AOX1	Blood;Urine;CSF;Bile
AP000295.1	Blood;Urine
AP000311.1	Blood;Urine
AP000646.1	Blood;Urine
AP000944.2	Blood;Urine;Bile
AP001267.5	Blood;Urine;Bile
AP001931.1	Blood;Urine
AP002373.1	Blood;Urine
AP002495.1	Blood;Urine;CSF;Bile
AP002990.1	Blood;Urine;CSF;Bile
AP003071.5	Blood;Urine
AP003108.2	Blood;Urine;CSF;Bile
AP1AR	Blood;Urine;CSF;Bile
AP1B1	Blood;Urine;CSF;Bile
AP1G1	Blood;Urine;CSF;Bile
AP1G2	Blood;Urine;CSF;Bile
AP1M1	Blood;Urine;CSF;Bile
AP1M2	Blood;Urine;Bile
AP1S1	Blood;Urine;CSF;Bile
AP1S2	Blood;Urine;CSF;Bile
AP1S3	Blood;Urine;CSF;Bile
AP2A1	Blood;Urine;CSF;Bile
AP2A2	Blood;Urine;CSF;Bile
AP2B1	Blood;Urine;CSF;Bile
AP2M1	Blood;Urine;CSF;Bile
AP2S1	Blood;Urine;CSF;Bile
AP3B1	Blood;Urine;CSF;Bile
AP3B2	Blood;Urine;CSF;Bile
AP3D1	Blood;Urine;CSF;Bile
AP3M1	Blood;Urine;CSF;Bile
AP3M2	Blood;Urine;CSF;Bile
AP3S1	Blood;Urine;CSF;Bile
AP3S2	Blood;Urine;CSF;Bile
AP4B1	Blood;Urine;CSF;Bile
AP4E1	Blood;Urine;CSF;Bile
AP4M1	Blood;Urine;CSF;Bile
AP4S1	Blood;Urine;CSF;Bile
AP5B1	Blood;Urine;CSF;Bile
AP5M1	Blood;Urine;CSF;Bile
AP5S1	Blood;Urine;CSF;Bile
AP5Z1	Blood;Urine;CSF;Bile
APAF1	Blood;Urine;CSF;Bile
APBA1	Blood;Urine;CSF;Bile
APBA2	Blood;Urine;CSF;Bile
APBA3	Blood;Urine;CSF;Bile
APBB1	Blood;Urine;CSF;Bile
APBB1IP	Blood;Urine;CSF;Bile
APBB2	Blood;Urine;CSF;Bile
APBB3	Blood;Urine;CSF;Bile
APC	Blood;Urine;CSF;Bile
APC2	Blood;Urine;CSF;Bile
APCDD1	Blood;Urine;CSF;Bile
APCDD1L	Blood;Urine;Bile
APCS	Blood;Urine;Bile
APEH	Blood;Urine;CSF;Bile
APELA	Blood;Urine
APEX1	Blood;Urine;CSF;Bile
APEX2	Blood;Urine;CSF;Bile
APH1A	Blood;Urine;CSF;Bile
APH1B	Blood;Urine;CSF;Bile
API5	Blood;Urine;CSF;Bile
APIP	Blood;Urine;CSF;Bile
APLF	Blood;Urine;CSF;Bile
APLN	Blood;Urine;CSF;Bile
APLNR	Blood;Urine;CSF;Bile
APLP1	Blood;Urine;Bile
APLP2	Blood;Urine;CSF;Bile
APMAP	Blood;Urine;CSF;Bile
APOA1	Blood;Urine;CSF;Bile
APOA2	Blood;Urine;CSF;Bile
APOB	Blood;Urine;CSF;Bile
APOBEC2	Blood;Urine;Bile
APOBEC3A	Blood;Urine;CSF;Bile
APOBEC3B	Blood;Urine;Bile
APOBEC3C	Blood;Urine;CSF;Bile
APOBEC3D	Blood;Urine;CSF;Bile
APOBEC3F	Blood;Urine;CSF;Bile
APOBEC3G	Blood;Urine;CSF;Bile
APOBEC3H	Blood;Urine;CSF;Bile
APOBR	Blood;Urine;CSF;Bile
APOC1	Blood;Urine;CSF;Bile
APOC2	Blood;Urine;Bile
APOC3	Blood;Urine;CSF;Bile
APOD	Blood;Urine;CSF;Bile
APOE	Blood;Urine;CSF;Bile
APOF	Blood;Urine;Bile
APOH	Blood;Urine;Bile
APOL1	Blood;Urine;CSF;Bile
APOL2	Blood;Urine;CSF;Bile
APOL3	Blood;Urine;CSF;Bile
APOL4	Blood;Urine;CSF;Bile
APOL5	Blood;Urine
APOL6	Blood;Urine;CSF;Bile
APOLD1	Blood;Urine;CSF;Bile
APOM	Blood;Urine;CSF;Bile
APOO	Blood;Urine;CSF;Bile
APOOL	Blood;Urine;CSF;Bile
APOPT1	Blood;Urine;CSF;Bile
APP	Blood;Urine;CSF;Bile
APPBP2	Blood;Urine;CSF;Bile
APPL1	Blood;Urine;CSF;Bile
APPL2	Blood;Urine;CSF;Bile
APRT	Blood;Urine;CSF;Bile
APTX	Blood;Urine;CSF;Bile
AQP1	Blood;Urine;CSF;Bile
AQP10	Blood;Urine
AQP11	Blood;Urine;Bile
AQP2	Blood;Urine;Bile
AQP3	Blood;Urine;CSF;Bile
AQP4	Blood;Urine;CSF;Bile
AQP5	Blood;Urine;Bile
AQP6	Blood;Urine;Bile
AQP7	Blood;Urine;CSF;Bile
AQP9	Blood;Urine;CSF;Bile
AQR	Blood;Urine;CSF;Bile
AR	Blood;Urine;CSF;Bile
ARAF	Blood;Urine;CSF;Bile
ARAP1	Blood;Urine;CSF;Bile
ARAP2	Blood;Urine;CSF;Bile
ARAP3	Blood;Urine;CSF;Bile
ARC	Blood;Urine;CSF;Bile
ARCN1	Blood;Urine;CSF;Bile
AREG	Blood;Urine;CSF;Bile
AREL1	Blood;Urine;CSF;Bile
ARF1	Blood;Urine;CSF;Bile
ARF3	Blood;Urine;CSF;Bile
ARF4	Blood;Urine;CSF;Bile
ARF5	Blood;Urine;CSF;Bile
ARF6	Blood;Urine;CSF;Bile
ARFGAP1	Blood;Urine;CSF;Bile
ARFGAP2	Blood;Urine;CSF;Bile
ARFGAP3	Blood;Urine;CSF;Bile
ARFGEF1	Blood;Urine;CSF;Bile
ARFGEF2	Blood;Urine;CSF;Bile
ARFGEF3	Blood;Urine;CSF;Bile
ARFIP1	Blood;Urine;CSF;Bile
ARFIP2	Blood;Urine;CSF;Bile
ARFRP1	Blood;Urine;CSF;Bile
ARG1	Blood;Urine;CSF;Bile
ARG2	Blood;Urine;CSF;Bile
ARGLU1	Blood;Urine;CSF;Bile
ARHGAP1	Blood;Urine;CSF;Bile
ARHGAP10	Blood;Urine;CSF;Bile
ARHGAP11A	Blood;Urine;CSF;Bile
ARHGAP11B	Blood;Urine
ARHGAP12	Blood;Urine;CSF;Bile
ARHGAP15	Blood;Urine;CSF;Bile
ARHGAP17	Blood;Urine;CSF;Bile
ARHGAP18	Blood;Urine;CSF;Bile
ARHGAP19	Blood;Urine;CSF;Bile
ARHGAP19-SLIT1	Blood;Urine;Bile
ARHGAP20	Blood;Urine;CSF;Bile
ARHGAP21	Blood;Urine;CSF;Bile
ARHGAP22	Blood;Urine;CSF;Bile
ARHGAP23	Blood;Urine;CSF;Bile
ARHGAP24	Blood;Urine;CSF;Bile
ARHGAP25	Blood;Urine;CSF;Bile
ARHGAP26	Blood;Urine;CSF;Bile
ARHGAP27	Blood;Urine;CSF;Bile
ARHGAP28	Blood;Urine;CSF;Bile
ARHGAP29	Blood;Urine;CSF;Bile
ARHGAP30	Blood;Urine;CSF;Bile
ARHGAP31	Blood;Urine;CSF;Bile
ARHGAP32	Blood;Urine;CSF;Bile
ARHGAP33	Blood;Urine;CSF;Bile
ARHGAP35	Blood;Urine;CSF;Bile
ARHGAP36	Blood;Urine;Bile
ARHGAP39	Blood;Urine;CSF;Bile
ARHGAP4	Blood;Urine;CSF;Bile
ARHGAP40	Blood;Urine;Bile
ARHGAP42	Blood;Urine;CSF;Bile
ARHGAP44	Blood;Urine;CSF;Bile
ARHGAP45	Blood;Urine;CSF;Bile
ARHGAP5	Blood;Urine;CSF;Bile
ARHGAP6	Blood;Urine;CSF;Bile
ARHGAP8	Blood;Urine;Bile
ARHGAP9	Blood;Urine;CSF;Bile
ARHGDIA	Blood;Urine;CSF;Bile
ARHGDIB	Blood;Urine;CSF;Bile
ARHGDIG	Blood;Urine;Bile
ARHGEF1	Blood;Urine;CSF;Bile
ARHGEF10	Blood;Urine;CSF;Bile
ARHGEF10L	Blood;Urine;CSF;Bile
ARHGEF11	Blood;Urine;CSF;Bile
ARHGEF12	Blood;Urine;CSF;Bile
ARHGEF15	Blood;Urine;CSF;Bile
ARHGEF16	Blood;Urine;CSF;Bile
ARHGEF17	Blood;Urine;CSF;Bile
ARHGEF18	Blood;Urine;CSF;Bile
ARHGEF19	Blood;Urine;CSF;Bile
ARHGEF2	Blood;Urine;CSF;Bile
ARHGEF25	Blood;Urine;CSF;Bile
ARHGEF26	Blood;Urine;CSF;Bile
ARHGEF28	Blood;Urine;CSF;Bile
ARHGEF3	Blood;Urine;CSF;Bile
ARHGEF33	Blood;Urine;CSF;Bile
ARHGEF35	Blood;Urine;CSF;Bile
ARHGEF37	Blood;Urine;CSF;Bile
ARHGEF38	Blood;Urine;Bile
ARHGEF39	Blood;Urine;Bile
ARHGEF4	Blood;Urine;CSF;Bile
ARHGEF40	Blood;Urine;CSF;Bile
ARHGEF5	Blood;Urine;CSF;Bile
ARHGEF6	Blood;Urine;CSF;Bile
ARHGEF7	Blood;Urine;CSF;Bile
ARHGEF9	Blood;Urine;CSF;Bile
ARID1A	Blood;Urine;CSF;Bile
ARID1B	Blood;Urine;CSF;Bile
ARID2	Blood;Urine;CSF;Bile
ARID3A	Blood;Urine;CSF;Bile
ARID3B	Blood;Urine;CSF;Bile
ARID3C	Blood;Urine;Bile
ARID4A	Blood;Urine;CSF;Bile
ARID4B	Blood;Urine;CSF;Bile
ARID5A	Blood;Urine;CSF;Bile
ARID5B	Blood;Urine;CSF;Bile
ARIH1	Blood;Urine;CSF;Bile
ARIH2	Blood;Urine;CSF;Bile
ARIH2OS	Blood;Urine;Bile
ARL1	Blood;Urine;CSF;Bile
ARL10	Blood;Urine;CSF;Bile
ARL11	Blood;Urine;CSF;Bile
ARL13B	Blood;Urine;CSF;Bile
ARL14	Blood;Urine;CSF;Bile
ARL14EP	Blood;Urine;CSF;Bile
ARL15	Blood;Urine;CSF;Bile
ARL16	Blood;Urine;CSF;Bile
ARL17A	Blood;Urine;CSF;Bile
ARL17B	Blood;Urine;CSF;Bile
ARL2	Blood;Urine;CSF;Bile
ARL2-SNX15	Blood;Urine;Bile
ARL2BP	Blood;Urine;CSF;Bile
ARL3	Blood;Urine;CSF;Bile
ARL4A	Blood;Urine;CSF;Bile
ARL4C	Blood;Urine;CSF;Bile
ARL4D	Blood;Urine;CSF;Bile
ARL5A	Blood;Urine;CSF;Bile
ARL5B	Blood;Urine;CSF;Bile
ARL5C	Blood;Urine;Bile
ARL6	Blood;Urine;CSF;Bile
ARL6IP1	Blood;Urine;CSF;Bile
ARL6IP4	Blood;Urine;Bile
ARL6IP5	Blood;Urine;CSF;Bile
ARL6IP6	Blood;Urine;CSF;Bile
ARL8A	Blood;Urine;CSF;Bile
ARL8B	Blood;Urine;CSF;Bile
ARL9	Blood;Urine;CSF;Bile
ARMC1	Blood;Urine;CSF;Bile
ARMC10	Blood;Urine;CSF;Bile
ARMC12	Blood;Urine;Bile
ARMC2	Blood;Urine;CSF;Bile
ARMC3	Blood;Urine;CSF;Bile
ARMC4	Blood;Urine;CSF;Bile
ARMC5	Blood;Urine;CSF;Bile
ARMC6	Blood;Urine;CSF;Bile
ARMC7	Blood;Urine;CSF;Bile
ARMC8	Blood;Urine;CSF;Bile
ARMC9	Blood;Urine;CSF;Bile
ARMCX1	Blood;Urine;CSF;Bile
ARMCX2	Blood;Urine;CSF;Bile
ARMCX3	Blood;Urine;CSF;Bile
ARMCX4	Blood;Urine;CSF;Bile
ARMCX5	Blood;Urine;CSF;Bile
ARMCX6	Blood;Urine;CSF;Bile
ARMH1	Blood;Urine;CSF;Bile
ARMH3	Blood;Urine;CSF;Bile
ARMH4	Blood;Urine;CSF;Bile
ARMT1	Blood;Urine;CSF;Bile
ARNT	Blood;Urine;CSF;Bile
ARNT2	Blood;Urine;CSF;Bile
ARNTL	Blood;Urine;CSF;Bile
ARNTL2	Blood;Urine;CSF;Bile
ARPC1A	Blood;Urine;CSF;Bile
ARPC1B	Blood;Urine;CSF;Bile
ARPC2	Blood;Urine;CSF;Bile
ARPC3	Blood;Urine;CSF;Bile
ARPC4	Blood;Urine;CSF;Bile
ARPC5	Blood;Urine;CSF;Bile
ARPC5L	Blood;Urine;CSF;Bile
ARPIN	Blood;Urine;CSF;Bile
ARPP19	Blood;Urine;CSF;Bile
ARPP21	Blood;Urine;Bile
ARR3	Blood;Urine;Bile
ARRB1	Blood;Urine;CSF;Bile
ARRB2	Blood;Urine;CSF;Bile
ARRDC1	Blood;Urine;CSF;Bile
ARRDC2	Blood;Urine;CSF;Bile
ARRDC3	Blood;Urine;CSF;Bile
ARRDC4	Blood;Urine;CSF;Bile
ARRDC5	Blood;Urine;CSF;Bile
ARSA	Blood;Urine;CSF;Bile
ARSB	Blood;Urine;CSF;Bile
ARSD	Blood;Urine;CSF;Bile
ARSE	Blood;Urine;CSF;Bile
ARSF	Blood;Urine
ARSG	Blood;Urine;CSF;Bile
ARSH	Blood;Urine;Bile
ARSI	Blood;Urine;CSF;Bile
ARSJ	Blood;Urine;CSF;Bile
ARSK	Blood;Urine;CSF;Bile
ART4	Blood;Urine;Bile
ART5	Blood;Urine;CSF;Bile
ARTN	Blood;Urine;Bile
ARV1	Blood;Urine;CSF;Bile
ARVCF	Blood;Urine;CSF;Bile
ARX	Blood;Urine;Bile
AS3MT	Blood;Urine
ASAH1	Blood;Urine;CSF;Bile
ASAH2	Blood;Urine;CSF;Bile
ASAH2B	Blood;Urine;CSF;Bile
ASAP1	Blood;Urine;CSF;Bile
ASAP2	Blood;Urine;CSF;Bile
ASAP3	Blood;Urine;CSF;Bile
ASB1	Blood;Urine;CSF;Bile
ASB11	Blood;Urine;Bile
ASB12	Blood;Urine;CSF
ASB13	Blood;Urine;CSF;Bile
ASB14	Blood;Urine;Bile
ASB15	Blood;Urine;Bile
ASB16	Blood;Urine;Bile
ASB17	Blood;Urine
ASB2	Blood;Urine;CSF;Bile
ASB3	Blood;Urine;CSF;Bile
ASB4	Blood;Urine;Bile
ASB5	Blood;Urine
ASB6	Blood;Urine;CSF;Bile
ASB7	Blood;Urine;CSF;Bile
ASB8	Blood;Urine;CSF;Bile
ASB9	Blood;Urine;CSF;Bile
ASCC1	Blood;Urine;CSF;Bile
ASCC2	Blood;Urine;CSF;Bile
ASCC3	Blood;Urine;CSF;Bile
ASCL1	Blood;Urine;Bile
ASCL2	Blood;Urine;CSF;Bile
ASCL4	Blood;Urine
ASF1A	Blood;Urine;CSF;Bile
ASF1B	Blood;Urine;CSF;Bile
ASGR1	Blood;Urine;CSF;Bile
ASGR2	Blood;Urine;CSF;Bile
ASH1L	Blood;Urine;CSF;Bile
ASH2L	Blood;Urine;CSF;Bile
ASIC1	Blood;Urine;CSF;Bile
ASIC2	Blood;Urine;Bile
ASIC3	Blood;Urine;Bile
ASIP	Blood;Urine;Bile
ASL	Blood;Urine;CSF;Bile
ASNA1	Blood;Urine;CSF;Bile
ASNS	Blood;Urine;CSF
ASNSD1	Blood;Urine;CSF;Bile
ASPA	Blood;Urine;CSF;Bile
ASPDH	Blood;Urine;Bile
ASPG	Blood;Urine;Bile
ASPH	Blood;Urine;CSF;Bile
ASPHD1	Blood;Urine;CSF;Bile
ASPHD2	Blood;Urine;CSF;Bile
ASPM	Blood;Urine;CSF;Bile
ASPRV1	Blood;Urine;CSF;Bile
ASPSCR1	Blood;Urine;CSF;Bile
ASRGL1	Blood;Urine;CSF;Bile
ASS1	Blood;Urine;CSF;Bile
ASTE1	Blood;Urine;CSF;Bile
ASTL	Blood;Urine;CSF;Bile
ASTN1	Blood;Urine;CSF;Bile
ASTN2	Blood;Urine;CSF;Bile
ASXL1	Blood;Urine;CSF;Bile
ASXL2	Blood;Urine;CSF;Bile
ASXL3	Blood;Urine;CSF;Bile
ATAD1	Blood;Urine;CSF;Bile
ATAD2	Blood;Urine;CSF;Bile
ATAD2B	Blood;Urine;CSF;Bile
ATAD3A	Blood;Urine;CSF;Bile
ATAD3B	Blood;Urine;CSF;Bile
ATAD3C	Blood;Urine;CSF;Bile
ATAD5	Blood;Urine;CSF;Bile
ATAT1	Blood;Urine;CSF;Bile
ATCAY	Blood;Urine;Bile
ATE1	Blood;Urine;CSF;Bile
ATF1	Blood;Urine;CSF;Bile
ATF2	Blood;Urine;CSF;Bile
ATF3	Blood;Urine;CSF;Bile
ATF4	Blood;Urine;CSF;Bile
ATF5	Blood;Urine;CSF;Bile
ATF6	Blood;Urine;CSF;Bile
ATF6B	Blood;Urine;CSF;Bile
ATF7	Blood;Urine;CSF;Bile
ATF7IP	Blood;Urine;CSF;Bile
ATF7IP2	Blood;Urine;CSF;Bile
ATG10	Blood;Urine;CSF;Bile
ATG101	Blood;Urine;CSF;Bile
ATG12	Blood;Urine;CSF;Bile
ATG13	Blood;Urine;CSF;Bile
ATG14	Blood;Urine;CSF;Bile
ATG16L1	Blood;Urine;CSF;Bile
ATG16L2	Blood;Urine;CSF;Bile
ATG2A	Blood;Urine;CSF;Bile
ATG2B	Blood;Urine;CSF;Bile
ATG3	Blood;Urine;CSF;Bile
ATG4A	Blood;Urine;CSF;Bile
ATG4B	Blood;Urine;CSF;Bile
ATG4C	Blood;Urine;CSF;Bile
ATG4D	Blood;Urine;CSF;Bile
ATG5	Blood;Urine;CSF;Bile
ATG7	Blood;Urine;CSF;Bile
ATG9A	Blood;Urine;CSF;Bile
ATG9B	Blood;Urine;CSF;Bile
ATIC	Blood;Urine;CSF;Bile
ATL1	Blood;Urine;CSF;Bile
ATL2	Blood;Urine;CSF;Bile
ATL3	Blood;Urine;CSF;Bile
ATM	Blood;Urine;CSF;Bile
ATMIN	Blood;Urine;CSF;Bile
ATN1	Blood;Urine;CSF;Bile
ATOH7	Blood;Urine
ATOH8	Blood;Urine;CSF;Bile
ATOX1	Blood;Urine;CSF;Bile
ATP10A	Blood;Urine;CSF;Bile
ATP10B	Blood;Urine;Bile
ATP10D	Blood;Urine;CSF;Bile
ATP11A	Blood;Urine;CSF;Bile
ATP11B	Blood;Urine;CSF;Bile
ATP11C	Blood;Urine;CSF;Bile
ATP12A	Blood;Urine;Bile
ATP13A1	Blood;Urine;CSF;Bile
ATP13A2	Blood;Urine;CSF;Bile
ATP13A3	Blood;Urine;CSF;Bile
ATP13A4	Blood;Urine;CSF;Bile
ATP13A5	Blood;Urine;CSF;Bile
ATP1A1	Blood;Urine;CSF;Bile
ATP1A2	Blood;Urine;CSF;Bile
ATP1A3	Blood;Urine;Bile
ATP1A4	Blood;Urine;Bile
ATP1B1	Blood;Urine;CSF;Bile
ATP1B2	Blood;Urine;CSF;Bile
ATP1B3	Blood;Urine;CSF;Bile
ATP1B4	Blood;Urine;Bile
ATP23	Blood;Urine;Bile
ATP2A1	Blood;Urine;CSF;Bile
ATP2A2	Blood;Urine;CSF;Bile
ATP2A3	Blood;Urine;CSF;Bile
ATP2B1	Blood;Urine;CSF;Bile
ATP2B2	Blood;Urine;CSF;Bile
ATP2B3	Blood;Urine;CSF;Bile
ATP2B4	Blood;Urine;CSF;Bile
ATP2C1	Blood;Urine;CSF;Bile
ATP2C2	Blood;Urine;CSF;Bile
ATP4A	Blood;Urine;Bile
ATP4B	Blood;Urine;CSF;Bile
ATP5F1A	Blood;Urine;CSF;Bile
ATP5F1B	Blood;Urine;CSF;Bile
ATP5F1C	Blood;Urine;CSF;Bile
ATP5F1D	Blood;Urine;CSF;Bile
ATP5F1E	Blood;Urine;CSF;Bile
ATP5IF1	Blood;Urine;CSF;Bile
ATP5MC1	Blood;Urine;CSF;Bile
ATP5MC2	Blood;Urine;CSF;Bile
ATP5MC3	Blood;Urine;CSF;Bile
ATP5MD	Blood;Urine;CSF;Bile
ATP5ME	Blood;Urine;CSF;Bile
ATP5MF	Blood;Urine;CSF;Bile
ATP5MF-PTCD1	Blood;Urine
ATP5MG	Blood;Urine;CSF;Bile
ATP5MGL	Blood;Urine;CSF
ATP5MPL	Blood;Urine;CSF;Bile
ATP5PB	Blood;Urine;CSF;Bile
ATP5PD	Blood;Urine;CSF;Bile
ATP5PF	Blood;Urine;CSF;Bile
ATP5PO	Blood;Urine;CSF;Bile
ATP5S	Blood;Urine;CSF;Bile
ATP6AP1	Blood;Urine;CSF;Bile
ATP6AP1L	Blood;Urine;CSF;Bile
ATP6AP2	Blood;Urine;CSF;Bile
ATP6V0A1	Blood;Urine;CSF;Bile
ATP6V0A2	Blood;Urine;CSF;Bile
ATP6V0A4	Blood;Urine;CSF;Bile
ATP6V0B	Blood;Urine;CSF;Bile
ATP6V0C	Blood;Urine;CSF;Bile
ATP6V0D1	Blood;Urine;CSF;Bile
ATP6V0D2	Blood;Urine;Bile
ATP6V0E1	Blood;Urine;CSF;Bile
ATP6V0E2	Blood;Urine;CSF;Bile
ATP6V1A	Blood;Urine;CSF;Bile
ATP6V1B1	Blood;Urine
ATP6V1B2	Blood;Urine;CSF;Bile
ATP6V1C1	Blood;Urine;CSF;Bile
ATP6V1C2	Blood;Urine;CSF;Bile
ATP6V1D	Blood;Urine;CSF;Bile
ATP6V1E1	Blood;Urine;CSF;Bile
ATP6V1E2	Blood;Urine;CSF;Bile
ATP6V1F	Blood;Urine;CSF;Bile
ATP6V1FNB	Blood;Urine;Bile
ATP6V1G1	Blood;Urine;CSF;Bile
ATP6V1G2	Blood;Urine;CSF
ATP6V1G3	Blood;Urine
ATP6V1H	Blood;Urine;CSF;Bile
ATP7A	Blood;Urine;CSF;Bile
ATP7B	Blood;Urine;CSF;Bile
ATP8A1	Blood;Urine;CSF;Bile
ATP8A2	Blood;Urine;CSF;Bile
ATP8B1	Blood;Urine;CSF;Bile
ATP8B2	Blood;Urine;CSF;Bile
ATP8B3	Blood;Urine;CSF;Bile
ATP8B4	Blood;Urine;CSF;Bile
ATP9A	Blood;Urine;CSF;Bile
ATP9B	Blood;Urine;CSF;Bile
ATPAF1	Blood;Urine;CSF;Bile
ATPAF2	Blood;Urine;CSF;Bile
ATR	Blood;Urine;CSF;Bile
ATRAID	Blood;Urine;CSF;Bile
ATRIP	Blood;Urine;CSF;Bile
ATRN	Blood;Urine;CSF;Bile
ATRNL1	Blood;Urine;CSF;Bile
ATRX	Blood;Urine;CSF;Bile
ATXN1	Blood;Urine;CSF;Bile
ATXN10	Blood;Urine;CSF;Bile
ATXN1L	Blood;Urine;CSF;Bile
ATXN2	Blood;Urine;CSF;Bile
ATXN2L	Blood;Urine;CSF;Bile
ATXN3	Blood;Urine;CSF;Bile
ATXN3L	Blood;Urine
ATXN7	Blood;Urine;CSF;Bile
ATXN7L1	Blood;Urine;CSF;Bile
ATXN7L2	Blood;Urine;CSF;Bile
ATXN7L3	Blood;Urine;CSF;Bile
ATXN7L3B	Blood;Urine;CSF;Bile
AUH	Blood;Urine;CSF;Bile
AUNIP	Blood;Urine;Bile
AUP1	Blood;Urine;CSF;Bile
AURKA	Blood;Urine;CSF;Bile
AURKAIP1	Blood;Urine;CSF;Bile
AURKB	Blood;Urine;CSF;Bile
AURKC	Blood;Urine;Bile
AUTS2	Blood;Urine;CSF;Bile
AVEN	Blood;Urine;CSF;Bile
AVIL	Blood;Urine;CSF;Bile
AVL9	Blood;Urine;CSF;Bile
AVP	Blood;Urine;Bile
AVPI1	Blood;Urine;CSF;Bile
AVPR1A	Blood;Urine;Bile
AVPR1B	Blood;Urine;Bile
AVPR2	Blood;Urine
AWAT1	Blood;Urine
AXDND1	Blood;Urine;CSF;Bile
AXIN1	Blood;Urine;CSF;Bile
AXIN2	Blood;Urine;CSF;Bile
AXL	Blood;Urine;CSF;Bile
AZGP1	Blood;Urine;Bile
AZI2	Blood;Urine;CSF;Bile
AZIN1	Blood;Urine;CSF;Bile
AZIN2	Blood;Urine;CSF;Bile
AZU1	Blood;Urine;Bile
B2M	Blood;Urine;CSF;Bile
B3GALNT1	Blood;Urine;CSF;Bile
B3GALNT2	Blood;Urine;CSF;Bile
B3GALT1	Blood;Urine;CSF;Bile
B3GALT2	Blood;Urine;CSF;Bile
B3GALT4	Blood;Urine;CSF;Bile
B3GALT5	Blood;Urine;CSF;Bile
B3GALT6	Blood;Urine;CSF;Bile
B3GAT1	Blood;Urine;CSF;Bile
B3GAT2	Blood;Urine;CSF;Bile
B3GAT3	Blood;Urine;CSF;Bile
B3GLCT	Blood;Urine;CSF;Bile
B3GNT10	Blood;Urine;CSF;Bile
B3GNT2	Blood;Urine;CSF;Bile
B3GNT3	Blood;Urine;Bile
B3GNT4	Blood;Urine;CSF;Bile
B3GNT5	Blood;Urine;CSF;Bile
B3GNT6	Blood;Urine;CSF;Bile
B3GNT7	Blood;Urine;CSF;Bile
B3GNT8	Blood;Urine;CSF;Bile
B3GNT9	Blood;Urine;CSF;Bile
B3GNTL1	Blood;Urine;CSF;Bile
B4GALNT1	Blood;Urine;Bile
B4GALNT2	Blood;Urine;CSF;Bile
B4GALNT3	Blood;Urine;CSF;Bile
B4GALNT4	Blood;Urine;CSF;Bile
B4GALT1	Blood;Urine;CSF;Bile
B4GALT2	Blood;Urine;CSF;Bile
B4GALT3	Blood;Urine;CSF;Bile
B4GALT4	Blood;Urine;CSF;Bile
B4GALT5	Blood;Urine;CSF;Bile
B4GALT6	Blood;Urine;CSF;Bile
B4GALT7	Blood;Urine;CSF;Bile
B4GAT1	Blood;Urine;CSF;Bile
B9D1	Blood;Urine;CSF;Bile
B9D2	Blood;Urine;CSF;Bile
BAALC	Blood;Urine;CSF;Bile
BAAT	Blood;Urine;Bile
BABAM1	Blood;Urine;CSF;Bile
BABAM2	Blood;Urine;CSF;Bile
BACE1	Blood;Urine;CSF;Bile
BACE2	Blood;Urine;CSF;Bile
BACH1	Blood;Urine;CSF;Bile
BACH2	Blood;Urine;CSF;Bile
BAD	Blood;Urine;CSF;Bile
BAG1	Blood;Urine;CSF;Bile
BAG2	Blood;Urine;CSF;Bile
BAG3	Blood;Urine;CSF;Bile
BAG4	Blood;Urine;CSF;Bile
BAG5	Blood;Urine;CSF;Bile
BAG6	Blood;Urine;CSF;Bile
BAHCC1	Blood;Urine;CSF;Bile
BAHD1	Blood;Urine;CSF;Bile
BAIAP2	Blood;Urine;CSF;Bile
BAIAP2L1	Blood;Urine;CSF;Bile
BAIAP2L2	Blood;Urine;CSF;Bile
BAIAP3	Blood;Urine;CSF;Bile
BAK1	Blood;Urine;CSF;Bile
BAMBI	Blood;Urine;CSF;Bile
BANF1	Blood;Urine;CSF;Bile
BANK1	Blood;Urine;CSF;Bile
BANP	Blood;Urine;CSF;Bile
BAP1	Blood;Urine;CSF;Bile
BARD1	Blood;Urine;CSF;Bile
BARX1	Blood;Urine;Bile
BARX2	Blood;Urine;CSF;Bile
BASP1	Blood;Urine;CSF;Bile
BATF	Blood;Urine;CSF;Bile
BATF2	Blood;Urine;CSF;Bile
BATF3	Blood;Urine;CSF;Bile
BAX	Blood;Urine;CSF;Bile
BAZ1A	Blood;Urine;CSF;Bile
BAZ1B	Blood;Urine;CSF;Bile
BAZ2A	Blood;Urine;CSF;Bile
BAZ2B	Blood;Urine;CSF;Bile
BBC3	Blood;Urine;CSF;Bile
BBIP1	Blood;Urine;CSF;Bile
BBOF1	Blood;Urine;CSF;Bile
BBOX1	Blood;Urine;CSF;Bile
BBS1	Blood;Urine;CSF;Bile
BBS10	Blood;Urine;CSF;Bile
BBS12	Blood;Urine;CSF;Bile
BBS2	Blood;Urine;CSF;Bile
BBS4	Blood;Urine;CSF;Bile
BBS5	Blood;Urine;CSF;Bile
BBS7	Blood;Urine;CSF;Bile
BBS9	Blood;Urine;CSF;Bile
BBX	Blood;Urine;CSF;Bile
BCAM	Blood;Urine;CSF;Bile
BCAN	Blood;Urine;CSF;Bile
BCAP29	Blood;Urine;CSF;Bile
BCAP31	Blood;Urine;CSF;Bile
BCAR1	Blood;Urine;CSF;Bile
BCAR3	Blood;Urine;CSF;Bile
BCAS1	Blood;Urine;CSF;Bile
BCAS2	Blood;Urine;CSF;Bile
BCAS3	Blood;Urine;CSF;Bile
BCAS4	Blood;Urine;CSF;Bile
BCAT1	Blood;Urine;CSF;Bile
BCAT2	Blood;Urine;CSF;Bile
BCCIP	Blood;Urine;CSF;Bile
BCDIN3D	Blood;Urine;CSF;Bile
BCHE	Blood;Urine;Bile
BCKDHA	Blood;Urine;CSF;Bile
BCKDHB	Blood;Urine;CSF;Bile
BCKDK	Blood;Urine;CSF;Bile
BCL10	Blood;Urine;CSF;Bile
BCL11A	Blood;Urine;CSF;Bile
BCL11B	Blood;Urine;CSF;Bile
BCL2	Blood;Urine;CSF;Bile
BCL2A1	Blood;Urine;CSF;Bile
BCL2L1	Blood;Urine;CSF;Bile
BCL2L10	Blood;Urine;Bile
BCL2L11	Blood;Urine;CSF;Bile
BCL2L12	Blood;Urine;CSF;Bile
BCL2L13	Blood;Urine;CSF;Bile
BCL2L14	Blood;Urine;Bile
BCL2L15	Blood;Urine;Bile
BCL2L2	Blood;Urine;CSF;Bile
BCL2L2-PABPN1	Blood;Urine
BCL3	Blood;Urine;CSF;Bile
BCL6	Blood;Urine;CSF;Bile
BCL7A	Blood;Urine;CSF;Bile
BCL7B	Blood;Urine;CSF;Bile
BCL7C	Blood;Urine;CSF;Bile
BCL9	Blood;Urine;CSF;Bile
BCL9L	Blood;Urine;CSF;Bile
BCLAF1	Blood;Urine;CSF;Bile
BCLAF3	Blood;Urine;CSF;Bile
BCO1	Blood;Urine;CSF;Bile
BCO2	Blood;Urine;CSF;Bile
BCOR	Blood;Urine;CSF;Bile
BCORL1	Blood;Urine;CSF;Bile
BCR	Blood;Urine;CSF;Bile
BCS1L	Blood;Urine;CSF;Bile
BDH1	Blood;Urine;CSF;Bile
BDH2	Blood;Urine;CSF;Bile
BDKRB1	Blood;Urine;Bile
BDKRB2	Blood;Urine;CSF;Bile
BDNF	Blood;Urine;Bile
BDP1	Blood;Urine;CSF;Bile
BEAN1	Blood;Urine;CSF;Bile
BECN1	Blood;Urine;CSF;Bile
BEGAIN	Blood;Urine;CSF;Bile
BEND3	Blood;Urine;CSF;Bile
BEND4	Blood;Urine;Bile
BEND5	Blood;Urine;CSF;Bile
BEND6	Blood;Urine;CSF;Bile
BEND7	Blood;Urine;CSF;Bile
BEST1	Blood;Urine;CSF;Bile
BEST2	Blood;Urine;Bile
BEST3	Blood;Urine;CSF;Bile
BEST4	Blood;Urine;Bile
BET1	Blood;Urine;CSF;Bile
BET1L	Blood;Urine;CSF;Bile
BEX1	Blood;Urine;CSF;Bile
BEX2	Blood;Urine;CSF;Bile
BEX3	Blood;Urine;CSF;Bile
BEX4	Blood;Urine;CSF;Bile
BEX5	Blood;Urine;CSF;Bile
BFAR	Blood;Urine;CSF;Bile
BFSP1	Blood;Urine;CSF;Bile
BFSP2	Blood;Urine
BGN	Blood;Urine;CSF;Bile
BHLHA15	Blood;Urine;CSF;Bile
BHLHB9	Blood;Urine;CSF;Bile
BHLHE22	Blood;Urine;CSF;Bile
BHLHE23	Blood;Urine;Bile
BHLHE40	Blood;Urine;CSF;Bile
BHLHE41	Blood;Urine;CSF;Bile
BHMT	Blood;Urine;CSF;Bile
BHMT2	Blood;Urine;CSF;Bile
BICC1	Blood;Urine;CSF;Bile
BICD1	Blood;Urine;CSF;Bile
BICD2	Blood;Urine;CSF;Bile
BICDL1	Blood;Urine;CSF;Bile
BICDL2	Blood;Urine;Bile
BICRA	Blood;Urine;CSF;Bile
BICRAL	Blood;Urine;CSF;Bile
BID	Blood;Urine;CSF;Bile
BIK	Blood;Urine;Bile
BIN1	Blood;Urine;CSF;Bile
BIN2	Blood;Urine;CSF;Bile
BIN3	Blood;Urine;CSF;Bile
BIRC2	Blood;Urine;CSF;Bile
BIRC3	Blood;Urine;CSF;Bile
BIRC5	Blood;Urine;CSF;Bile
BIRC6	Blood;Urine;CSF;Bile
BIRC7	Blood;Urine;Bile
BIVM	Blood;Urine;CSF;Bile
BLCAP	Blood;Urine;CSF;Bile
BLK	Blood;Urine;CSF;Bile
BLM	Blood;Urine;CSF;Bile
BLMH	Blood;Urine;CSF;Bile
BLNK	Blood;Urine;CSF;Bile
BLOC1S1	Blood;Urine;CSF;Bile
BLOC1S1-RDH5	Blood;Urine
BLOC1S2	Blood;Urine;CSF;Bile
BLOC1S3	Blood;Urine;CSF;Bile
BLOC1S4	Blood;Urine;CSF;Bile
BLOC1S5	Blood;Urine;CSF;Bile
BLOC1S6	Blood;Urine;CSF;Bile
BLVRA	Blood;Urine;CSF;Bile
BLVRB	Blood;Urine;CSF;Bile
BLZF1	Blood;Urine;CSF;Bile
BMF	Blood;Urine;CSF;Bile
BMI1	Blood;Urine;CSF;Bile
BMP1	Blood;Urine;CSF;Bile
BMP2	Blood;Urine;CSF;Bile
BMP2K	Blood;Urine;CSF;Bile
BMP3	Blood;Urine;Bile
BMP4	Blood;Urine;CSF;Bile
BMP5	Blood;Urine;CSF;Bile
BMP6	Blood;Urine;CSF;Bile
BMP7	Blood;Urine;CSF;Bile
BMP8A	Blood;Urine;Bile
BMP8B	Blood;Urine;CSF;Bile
BMPER	Blood;Urine;CSF;Bile
BMPR1A	Blood;Urine;CSF;Bile
BMPR1B	Blood;Urine;CSF;Bile
BMPR2	Blood;Urine;CSF;Bile
BMS1	Blood;Urine;CSF;Bile
BMT2	Blood;Urine;CSF;Bile
BMX	Blood;Urine;Bile
BNC1	Blood;Urine;Bile
BNC2	Blood;Urine;CSF;Bile
BNIP1	Blood;Urine;CSF;Bile
BNIP2	Blood;Urine;CSF;Bile
BNIP3	Blood;Urine;CSF;Bile
BNIP3L	Blood;Urine;CSF;Bile
BNIPL	Blood;Urine;Bile
BOC	Blood;Urine;CSF;Bile
BOD1	Blood;Urine;CSF;Bile
BOD1L1	Blood;Urine;CSF;Bile
BOD1L2	Blood;Urine;Bile
BOK	Blood;Urine;CSF;Bile
BOLA1	Blood;Urine;CSF;Bile
BOLA2	Blood;Urine
BOLA2-SMG1P6	Blood;Urine;Bile
BOLA2B	Blood;Urine;CSF;Bile
BOLA3	Blood;Urine;CSF;Bile
BOLL	Blood;Urine;Bile
BOP1	Blood;Urine;CSF;Bile
BORA	Blood;Urine;CSF;Bile
BORCS5	Blood;Urine;CSF;Bile
BORCS6	Blood;Urine;CSF;Bile
BORCS7	Blood;Urine;CSF;Bile
BORCS8	Blood;Urine;CSF;Bile
BORCS8-MEF2B	Blood;Urine;Bile
BPGM	Blood;Urine;CSF;Bile
BPHL	Blood;Urine;CSF;Bile
BPI	Blood;Urine;CSF;Bile
BPIFA2	Blood;Urine;Bile
BPIFA3	Blood;Urine;Bile
BPIFB1	Blood;Urine;Bile
BPIFB2	Blood;Urine;Bile
BPNT1	Blood;Urine;CSF;Bile
BPTF	Blood;Urine;CSF;Bile
BPY2C	Blood;Urine
BRAF	Blood;Urine;CSF;Bile
BRAP	Blood;Urine;CSF;Bile
BRAT1	Blood;Urine;CSF;Bile
BRCA1	Blood;Urine;CSF;Bile
BRCA2	Blood;Urine;CSF;Bile
BRCC3	Blood;Urine;CSF;Bile
BRD1	Blood;Urine;CSF;Bile
BRD2	Blood;Urine;CSF;Bile
BRD3	Blood;Urine;CSF;Bile
BRD3OS	Blood;Urine;CSF;Bile
BRD4	Blood;Urine;CSF;Bile
BRD7	Blood;Urine;CSF;Bile
BRD8	Blood;Urine;CSF;Bile
BRD9	Blood;Urine;CSF;Bile
BRDT	Blood;Urine;Bile
BRF1	Blood;Urine;CSF;Bile
BRF2	Blood;Urine;CSF;Bile
BRI3	Blood;Urine;CSF;Bile
BRI3BP	Blood;Urine;CSF;Bile
BRICD5	Blood;Urine;CSF;Bile
BRINP1	Blood;Urine;Bile
BRINP2	Blood;Urine;Bile
BRINP3	Blood;Urine;Bile
BRIP1	Blood;Urine;CSF;Bile
BRIX1	Blood;Urine;CSF;Bile
BRK1	Blood;Urine;CSF;Bile
BRMS1	Blood;Urine;CSF;Bile
BRMS1L	Blood;Urine;CSF;Bile
BROX	Blood;Urine;CSF;Bile
BRPF1	Blood;Urine;CSF;Bile
BRPF3	Blood;Urine;CSF;Bile
BRSK1	Blood;Urine;CSF;Bile
BRSK2	Blood;Urine;Bile
BRWD1	Blood;Urine;CSF;Bile
BRWD3	Blood;Urine;CSF;Bile
BSCL2	Blood;Urine;CSF;Bile
BSDC1	Blood;Urine;CSF;Bile
BSG	Blood;Urine;CSF;Bile
BSN	Blood;Urine;CSF;Bile
BSND	Blood;Urine;Bile
BSPRY	Blood;Urine;CSF;Bile
BST1	Blood;Urine;CSF;Bile
BST2	Blood;Urine;CSF;Bile
BTAF1	Blood;Urine;CSF;Bile
BTBD1	Blood;Urine;CSF;Bile
BTBD10	Blood;Urine;CSF;Bile
BTBD11	Blood;Urine;CSF;Bile
BTBD16	Blood;Urine;CSF;Bile
BTBD17	Blood;Urine;Bile
BTBD18	Blood;Urine;Bile
BTBD19	Blood;Urine;CSF;Bile
BTBD2	Blood;Urine;CSF;Bile
BTBD3	Blood;Urine;CSF;Bile
BTBD6	Blood;Urine;CSF;Bile
BTBD7	Blood;Urine;CSF;Bile
BTBD8	Blood;Urine;CSF;Bile
BTBD9	Blood;Urine;CSF;Bile
BTC	Blood;Urine;Bile
BTD	Blood;Urine;CSF;Bile
BTF3	Blood;Urine;CSF;Bile
BTF3L4	Blood;Urine;CSF;Bile
BTG1	Blood;Urine;CSF;Bile
BTG2	Blood;Urine;CSF;Bile
BTG3	Blood;Urine;CSF;Bile
BTK	Blood;Urine;CSF;Bile
BTLA	Blood;Urine;CSF;Bile
BTN1A1	Blood;Urine;Bile
BTN2A1	Blood;Urine;CSF;Bile
BTN2A2	Blood;Urine;CSF;Bile
BTN3A1	Blood;Urine;CSF;Bile
BTN3A2	Blood;Urine;CSF;Bile
BTN3A3	Blood;Urine;CSF;Bile
BTNL2	Blood;Urine;Bile
BTNL8	Blood;Urine;Bile
BTNL9	Blood;Urine;CSF;Bile
BTRC	Blood;Urine;CSF;Bile
BUB1	Blood;Urine;CSF;Bile
BUB1B	Blood;Urine;CSF;Bile
BUB3	Blood;Urine;CSF;Bile
BUD13	Blood;Urine;CSF;Bile
BUD23	Blood;Urine;CSF;Bile
BUD31	Blood;Urine;CSF;Bile
BVES	Blood;Urine;CSF;Bile
BX255925.3	Blood;Urine;CSF;Bile
BYSL	Blood;Urine;CSF;Bile
BZW1	Blood;Urine;CSF;Bile
BZW2	Blood;Urine;CSF;Bile
C10orf105	Blood;Urine;CSF
C10orf143	Blood;Urine;CSF;Bile
C10orf55	Blood;Urine;CSF;Bile
C10orf62	Blood;Urine;Bile
C10orf67	Blood;Urine;CSF;Bile
C10orf71	Blood;Urine;CSF;Bile
C10orf82	Blood;Urine;Bile
C10orf88	Blood;Urine;CSF;Bile
C10orf90	Blood;Urine;CSF;Bile
C10orf95	Blood;Urine
C10orf99	Blood;Urine;Bile
C11orf1	Blood;Urine;CSF;Bile
C11orf16	Blood;Urine;CSF;Bile
C11orf24	Blood;Urine;CSF;Bile
C11orf45	Blood;Urine;CSF;Bile
C11orf49	Blood;Urine;CSF;Bile
C11orf52	Blood;Urine;Bile
C11orf54	Blood;Urine;CSF;Bile
C11orf58	Blood;Urine;CSF;Bile
C11orf65	Blood;Urine;CSF;Bile
C11orf68	Blood;Urine;CSF;Bile
C11orf71	Blood;Urine;CSF;Bile
C11orf74	Blood;Urine;CSF;Bile
C11orf80	Blood;Urine;CSF;Bile
C11orf86	Blood;Urine;Bile
C11orf87	Blood;Urine;Bile
C11orf91	Blood;Urine;Bile
C11orf94	Blood;Urine;CSF
C11orf95	Blood;Urine;CSF;Bile
C11orf96	Blood;Urine;CSF;Bile
C11orf97	Blood;Urine;CSF;Bile
C11orf98	Blood;Urine
C12orf10	Blood;Urine;CSF;Bile
C12orf29	Blood;Urine;CSF;Bile
C12orf4	Blood;Urine;CSF;Bile
C12orf40	Blood;Urine;CSF
C12orf42	Blood;Urine;CSF;Bile
C12orf43	Blood;Urine;CSF;Bile
C12orf45	Blood;Urine;CSF;Bile
C12orf49	Blood;Urine;CSF;Bile
C12orf50	Blood;Urine
C12orf54	Blood;Urine;Bile
C12orf56	Blood;Urine;CSF;Bile
C12orf57	Blood;Urine;CSF;Bile
C12orf60	Blood;Urine;CSF;Bile
C12orf65	Blood;Urine;CSF;Bile
C12orf66	Blood;Urine;CSF;Bile
C12orf73	Blood;Urine;CSF;Bile
C12orf75	Blood;Urine;CSF;Bile
C12orf76	Blood;Urine;CSF;Bile
C13orf42	Blood;Urine;Bile
C13orf46	Blood;Urine;CSF;Bile
C14orf119	Blood;Urine;CSF;Bile
C14orf132	Blood;Urine;CSF;Bile
C14orf178	Blood;Urine;CSF
C14orf180	Blood;Urine;CSF
C14orf28	Blood;Urine;CSF;Bile
C14orf39	Blood;Urine
C14orf93	Blood;Urine;CSF;Bile
C15orf38-AP3S2	Blood;Urine
C15orf39	Blood;Urine;CSF;Bile
C15orf40	Blood;Urine;CSF;Bile
C15orf41	Blood;Urine;CSF;Bile
C15orf48	Blood;Urine;CSF;Bile
C15orf53	Blood;Urine;CSF;Bile
C15orf61	Blood;Urine;CSF;Bile
C15orf62	Blood;Urine;CSF;Bile
C15orf65	Blood;Urine;Bile
C16orf45	Blood;Urine;CSF;Bile
C16orf46	Blood;Urine;Bile
C16orf54	Blood;Urine;CSF;Bile
C16orf58	Blood;Urine;CSF;Bile
C16orf70	Blood;Urine;CSF;Bile
C16orf71	Blood;Urine;CSF;Bile
C16orf72	Blood;Urine;CSF;Bile
C16orf74	Blood;Urine;CSF;Bile
C16orf86	Blood;Urine;CSF;Bile
C16orf87	Blood;Urine;CSF;Bile
C16orf89	Blood;Urine;CSF;Bile
C16orf91	Blood;Urine;CSF;Bile
C16orf95	Blood;Urine;CSF;Bile
C16orf96	Blood;Urine;Bile
C17orf100	Blood;Urine;CSF;Bile
C17orf107	Blood;Urine;CSF;Bile
C17orf113	Blood;Urine;Bile
C17orf49	Blood;Urine;CSF;Bile
C17orf50	Blood;Urine;Bile
C17orf51	Blood;Urine;CSF;Bile
C17orf53	Blood;Urine;Bile
C17orf58	Blood;Urine;CSF;Bile
C17orf64	Blood;Urine;Bile
C17orf67	Blood;Urine;CSF;Bile
C17orf75	Blood;Urine;CSF;Bile
C17orf78	Blood;Urine;Bile
C17orf80	Blood;Urine;CSF;Bile
C17orf97	Blood;Urine;CSF;Bile
C17orf98	Blood;Urine
C17orf99	Blood;Urine;Bile
C18orf21	Blood;Urine;CSF;Bile
C18orf25	Blood;Urine;CSF;Bile
C18orf32	Blood;Urine;CSF;Bile
C18orf54	Blood;Urine;CSF;Bile
C18orf63	Blood;Urine;Bile
C19orf12	Blood;Urine;CSF;Bile
C19orf18	Blood;Urine;Bile
C19orf24	Blood;Urine;CSF;Bile
C19orf25	Blood;Urine;CSF;Bile
C19orf33	Blood;Urine
C19orf38	Blood;Urine;CSF;Bile
C19orf44	Blood;Urine;CSF;Bile
C19orf47	Blood;Urine;CSF;Bile
C19orf48	Blood;Urine;CSF;Bile
C19orf53	Blood;Urine;CSF;Bile
C19orf54	Blood;Urine;CSF;Bile
C19orf57	Blood;Urine;CSF;Bile
C19orf66	Blood;Urine;CSF;Bile
C19orf70	Blood;Urine;CSF;Bile
C19orf71	Blood;Urine;Bile
C19orf73	Blood;Urine;Bile
C19orf81	Blood;Urine;Bile
C19orf84	Blood;Urine;CSF;Bile
C1D	Blood;Urine;CSF;Bile
C1GALT1	Blood;Urine;CSF;Bile
C1GALT1C1	Blood;Urine;CSF;Bile
C1GALT1C1L	Blood;Urine
C1orf100	Blood;Urine
C1orf105	Blood;Urine;Bile
C1orf109	Blood;Urine;CSF;Bile
C1orf112	Blood;Urine;CSF;Bile
C1orf115	Blood;Urine;CSF;Bile
C1orf116	Blood;Urine;Bile
C1orf122	Blood;Urine;CSF;Bile
C1orf123	Blood;Urine;CSF;Bile
C1orf131	Blood;Urine;CSF;Bile
C1orf141	Blood;Urine;Bile
C1orf158	Blood;Urine;CSF;Bile
C1orf159	Blood;Urine;CSF;Bile
C1orf162	Blood;Urine;CSF;Bile
C1orf167	Blood;Urine;Bile
C1orf174	Blood;Urine;CSF;Bile
C1orf185	Blood;Urine;Bile
C1orf189	Blood;Urine;Bile
C1orf194	Blood;Urine;CSF;Bile
C1orf198	Blood;Urine;CSF;Bile
C1orf21	Blood;Urine;CSF;Bile
C1orf210	Blood;Urine;Bile
C1orf216	Blood;Urine;CSF;Bile
C1orf226	Blood;Urine;CSF;Bile
C1orf35	Blood;Urine;CSF;Bile
C1orf43	Blood;Urine;CSF;Bile
C1orf50	Blood;Urine;CSF;Bile
C1orf52	Blood;Urine;CSF;Bile
C1orf53	Blood;Urine;CSF;Bile
C1orf54	Blood;Urine;CSF;Bile
C1orf56	Blood;Urine;Bile
C1orf61	Blood;Urine;Bile
C1orf74	Blood;Urine;CSF;Bile
C1orf87	Blood;Urine;Bile
C1orf94	Blood;Urine;Bile
C1QA	Blood;Urine;CSF;Bile
C1QB	Blood;Urine;CSF;Bile
C1QBP	Blood;Urine;CSF;Bile
C1QC	Blood;Urine;CSF;Bile
C1QL1	Blood;Urine;CSF;Bile
C1QL3	Blood;Urine;Bile
C1QL4	Blood;Urine;Bile
C1QTNF1	Blood;Urine;CSF;Bile
C1QTNF12	Blood;Urine;CSF;Bile
C1QTNF3	Blood;Urine;CSF;Bile
C1QTNF3-AMACR	Blood;Urine;CSF
C1QTNF4	Blood;Urine;CSF;Bile
C1QTNF6	Blood;Urine;CSF;Bile
C1QTNF7	Blood;Urine;CSF;Bile
C1QTNF9	Blood;Urine
C1QTNF9B	Blood;Urine
C1R	Blood;Urine;CSF;Bile
C1RL	Blood;Urine;CSF;Bile
[truncated: 15,536 more rows]
