# Supplementary material for: Screening immune-related blood biomarkers for DKD-related HCC using machine learning
Source: Front Immunol. 2024 Jan 22;15:1339373. doi: 10.3389/fimmu.2024.1339373 (PMC10838782; doi:10.3389/fimmu.2024.1339373)
Supplement: Supplementary file 2 [file DataSheet_1.zip › Table S6.csv]

Table S6. Venn data from Possible DKD exosomal RNA and Up Regulated genes in DKD
Names	total	elements
Possible DKD exosomal proteins Up Regulated genes in DKD	101	MMP2
		MMP7
		SERPINF1
		CCL19
		ANKRD36
		SYT11
		APOC1
		C1QC
		SLC12A2
		SPDYE3
		NPIPB3
		C7
		OR51E1
		ADAMTS5
		DAPL1
		C3
		LUM
		IGFBP6
		SYTL2
		NID2
		CLDN1
		ECM1
		GOLGA8A
		PDE1A
		ADAMTS1
		THBS2
		PCDH18
		SFRP2
		PCDHGA10
		NT5E
		CCL18
		COL1A2
		MS4A6A
		VEGFC
		ITGB6
		SLIT3
		RGS5
		ITGA11
		COL6A3
		ANKRD36B
		COLEC12
		ABCC9
		POSTN
		COL15A1
		EMP1
		CCL2
		MOXD1
		PLK2
		ADH1B
		LRP2BP
		RGS4
		NPIPB5
		SPDYE1
		F2RL2
		FMO3
		RERG
		NPIPB11
		ABI3BP
		CDH6
		COL3A1
		GPR34
		AEBP1
		FBLN5
		SLC6A6
		FN1
		SPDYE5
		SVEP1
		COL8A1
		LYVE1
		FPR3
		SFRP4
		INHBA
		CCND2
		TGFBI
		CD44
		CDH11
		VCAN
		PTN
		TGFB2
		PER3
		SPDYE2
		CTHRC1
		LTBP1
		NAIP
		RASSF9
		TAS2R31
		PLVAP
		ATP13A3
		CFH
		CD248
		TPM1
		VSIG4
		SPDYE6
		FBN1
		ANGPT2
		TNC
		MARCKS
		NELL1
		COL14A1
		OLFML2B
		GOLGA8B
Up Regulated genes in DKD	218	LOC100216546
		MIR3120
		LOC100287497
		ACAP2-IT1
		RERG-IT1
		MIR3671
		LOC642799
		RNA5SP311
		OTTHUMG00000162597
		CACNA1C-AS4
		MIR570
		OTTHUMG00000002525
		MIR4275
		IGHJ1
		RNU6-60
		MIR548AI
		OTTHUMG00000161212
		IGKV1D-42
		OTTHUMG00000152418
		OTTHUMG00000162377
		MIR548AN
		IGHV3-30
		IGKV1D-27
		MIR4454
		LOC645638
		RNU6-82P
		LUST
		SNORA70G
		RNA5SP187
		RNU6-38
		GPR18
		MIR548T
		OTTHUMG00000035254
		LOC100272216
		RNA5SP315
		OTTHUMG00000160464
		GUSBP9
		FABP5P1
		OCLM
		OTTHUMG00000162476
		MIR103A2
		MIR421
		RNU7-47P
		MIR103B2
		IGKV1D-16
		CCL21
		OTTHUMG00000020112
		VTRNA1-3
		MIR95
		OTTHUMG00000154698
		RNA5SP310
		OTTHUMG00000164860
		MIR604
		MIR548O2
		ASPN
		RNU7-7P
		IGKC
		MIR1254-1
		IGLV6-57
		RNU7-48P
		IGKV1-9
		IGKV1-5
		RNA5SP450
		IGKV1D-39
		OTTHUMG00000019064
		RNA5SP313
		MIR548C
		MIR4521
		MIR548A2
		MIR548AA2
		MIR3911
		OTTHUMG00000163252
		OTTHUMG00000152518
		MIR548K
		IGKV1D-33
		IGHA1
		MIR503
		OTTHUMG00000151782
		MIR548AC
		MIR548H4
		IGHG4
		RNU7-62P
		ANKRD10-IT1
		RNA5SP217
		LOC100287934
		MIR612
		RNA5SP316
		MIR30E
		MIR1256
		MIR548W
		SCARNA7
		RNA5SP20
		OTTHUMG00000032185
		MIR30A
		RNF138P1
		MIR297
		MIR548F3
		MFAP4
		MIR3916
		OTTHUMG00000036552
		RNU7-29P
		FABP5P7
		OTTHUMG00000002408
		LOC613037
		MIR186
		RNA5SP160
		RNA5SP229
		PFN1P2
		IGHV3-21
		OTTHUMG00000157034
		OTTHUMG00000020327
		SNORA45
		RNU6-80
		CPA3
		NPIPL3
		RNA5SP320
		OTTHUMG00000160733
		BCL6B
		OTTHUMG00000059495
		RNU7-75P
		RNU6-83P
		MIR548A3
		LOC100303749
		MIR1299
		OTTHUMG00000015002
		IGJ
		MIR548H3
		IGKV3D-15
		OTTHUMG00000018564
		RNA5SP314
		LOC100996862
		RNA5SP195
		SMA4
		RNA5SP82
		GUSBP2
		MIR548I4
		TAS2R30
		MIR548AJ2
		MIR1285-2
		RNA5SP343
		SPDYE8P
		MIR548D2
		KLF7-IT1
		THRB-IT1
		MAGI2-AS1
		MIR548AD
		SNORD75
		RNY3P6
		MIR548G
		RNA5SP317
		MIR644A
		RNA5SP260
		MIR548X
		MIR5047
		LOC100131825
		MIR548Q
		SNORD63
		RNU7-45P
		IGLC7
		RNU6-3
		RNU7-10P
		SMA5
		CCL11
		IGKV3D-7
		RNU7-53P
		MIR450B
		RNU6-8
		RNA5SP312
		VCAN-AS1
		RNU7-61P
		LOC100506123
		LINC00342
		LOC595101
		ZBTB20-AS2
		SMG1P1
		RNA5SP268
		RNU7-24P
		MIR548D1
		PRINS
		OTTHUMG00000152506
		SLC7A5P2
		MIR3975
		OTTHUMG00000001211
		RNU7-40P
		SNORD7
		RNU7-13P
		KIRREL-IT1
		IGKV2D-29
		MIR548F1
		MS4A4A
		RPL36AP33
		MIR4256
		IGHJ5
		LOC100996472
		SNORD99
		LOC100506060
		HNRNPU-AS1
		RNA5SP166
		IGKV1-6
		SNORD78
		GUCY1A3
		GUSBP3
		MIR548H2
		IGKV3-7
		LOC440354
		OTTHUMG00000067237
		IGKV3-11
		VTRNA2-1
		IGKV1-17
		RNU6-21P
		MIR4263
		RNU7-35P
		RPL23AP32
		OTTHUMG00000151895
		OTTHUMG00000162373
		LOC100190986
		ZNF638-IT1
		RNU6-79P
Possible DKD exosomal proteins	17433	C9orf152
		RPS11
		ELMO2
		CREB3L1
		PNMA1
		TMEM216
		C10orf90
		ZHX3
		ERCC5
		APBB2
		KLHL13
		NAPRT
		PDCL3
		AEN
		DECR1
		SALL1
		CADM4
		RPS18
		SLC10A7
		CFHR5
		OR2K2
		BRIX1
		PXYLP1
		LMAN1
		CHD8
		SUMO1
		GP1BA
		UQCR11
		DDB1
		MYO9B
		CRNKL1
		11-Sep
		XAB2
		RTN1
		KLHL14
		TBX10
		ZBTB12
		UTY
		CENPQ
		DTNBP1
		KBTBD8
		ZEB1
		ZG16
		FAT4
		MIER1
		CHD9
		STK16
		ARID3C
		TOB2
		INIP
		BANK1
		SFTA2
		GRM2
		SPIN2B
		PIR
		IPO9
		PCARE
		EVC
		AC126755.2
		CXCL13
		SORL1
		NAT10
		CHD1
		SYN3
		SLC22A2
		WDR34
		SUGCT
		LHB
		TAOK3
		STK25
		CDC25B
		BMP3
		MAP1LC3C
		POU3F1
		USP6NL
		ABCD4
		TEK
		SLC25A46
		LARP7
		CD160
		NUTM2G
		PHF20
		CPNE4
		GTPBP1
		RAB33B
		TMEM266
		ALDOC
		ZNF212
		NUDT1
		RFPL2
		ZNF83
		GDPD5
		PDCD4
		CEP350
		CST7
		SELL
		CIAO1
		RNF223
		CAVIN3
		LTBP4
		DCAF4L1
		SIRT6
		PPIL1
		GBP7
		STK17A
		OR9G1
		ABR
		PCDHA13
		FOXE1
		SIAH3
		RIMBP3B
		CNGA3
		CD38
		ZDHHC6
		NEFH
		PGBD5
		CTDSP2
		ZNF257
		RMND5B
		CCNY
		EXOSC7
		CFAP157
		ROR2
		MAOA
		TNNT3
		GYPC
		RNF4
		EMC1
		F8A1
		HDAC7
		PLEKHG4
		GRB2
		DUS3L
		EIF1
		FPGT
		CHST15
		RASA4B
		GPN2
		COQ9
		TRAPPC9
		GCC2
		RARRES3
		PLXNA1
		KIAA0100
		PMF1
		FNDC1
		HS2ST1
		CRELD2
		CD82
		C8G
		PIRT
		MMP16
		DRD3
		PTP4A2
		HPCA
		SEC14L1
		METTL25
		NME8
		EMILIN1
		CHFR
		NDUFS4
		COL18A1
		PDZD3
		FAXC
		SMIM27
		SF3B6
		C9orf16
		FUS
		EMX2
		TF
		CXorf56
		CLCN4
		NPR1
		ELAC2
		ASS1
		USP42
		EMC8
		SEC23IP
		POLR2J
		UQCRC1
		POLG
		ADAM23
		TFR2
		RICTOR
		GRXCR2
		BORCS8-MEF2B
		IDO2
		SNAPC1
		GNA11
		FSIP1
		UPF3A
		IGSF11
		LAGE3
		CHST6
		UNC13B
		TTLL4
		ZNF687
		SDC2
		METTL21A
		COX7A2
		ITPRID1
		LAMB4
		PDP1
		LRRTM3
		AHCYL2
		IZUMO2
		HABP4
		TMEM125
		CNTN2
		ASNSD1
		FUT4
		HGH1
		RP9
		ARAP1
		CDH8
		AGPS
		UNG
		GSTP1
		DCUN1D5
		MYORG
		SLC9A3R1
		FAM218A
		LILRA6
		CHMP7
		WASHC3
		REM2
		DNHD1
		FKBP4
		ZNF350
		BST1
		KISS1R
		NCR2
		C2orf92
		UBE2W
		KRT15
		C10orf99
		SCN11A
		GFI1
		FHL1
		SMC6
		OSGEP
		AC012184.2
		LPIN3
		RPL4
		RBPMS
		PRPF3
		IRX3
		ELFN1
		RBM6
		CYSTM1
		WAPL
		AC116366.3
		AC018523.2
		KLF4
		IFITM10
		UNC5CL
		C16orf71
		ARMH1
		BTK
		KRCC1
		SYTL5
		PIGL
		MOB1B
		HUS1
		DNAJC30
		HID1
		UIMC1
		FXYD2
		ZNF667
		PTGES3L-AARSD1
		ZCCHC12
		TFEC
		ATP7B
		POLD2
		ACOT2
		HIST1H4I
		PPARGC1A
		ETFA
		ZNF146
		POLRMT
		MIA2
		KLHL6
		ZNF487
		NENF
		HOXB5
		PRSS22
		CASC4
		GTSF1
		CUL4B
		CENPJ
		PITX1
		AKIRIN1
		CELSR3
		DNAJC9
		ZNF568
		ITSN1
		EHBP1L1
		DCTN1
		LIN28B
		TNKS2
		TMEM241
		C1QBP
		CADPS2
		SRMS
		NDUFAF8
		TRIM45
		OSER1
		TCP1
		TMED7
		CENPL
		PTCRA
		FST
		VWCE
		PAWR
		TBC1D3B
		ABCC12
		SYCE3
		LDLR
		ASTN2
		TAB2
		GPATCH8
		TANC2
		KIF4A
		FAM161A
		PGM1
		CPD
		SNCAIP
		DCT
		ANXA8
		HLA-DOA
		UPK1B
		PROSER3
		DNAJB4
		UGT1A8
		HIST1H4L
		PECR
		WFIKKN1
		HSPA2
		SERP1
		SYDE2
		CNTNAP3B
		TACR2
		SVOPL
		NUP85
		CD177
		PIGG
		LGR5
		RAB5A
		DCAF11
		USP9Y
		SUSD6
		PLEKHM3
		LRP1B
		XAF1
		ENKUR
		ANKDD1A
		ABCG8
		CASC10
		SPAG6
		ZBED6CL
		CCDC60
		THOC7
		TCTA
		GGTLC2
		B2M
		C6orf141
		SQLE
		SEPHS1
		GLIPR2
		PLRG1
		HSFX4
		SPG7
		ZNF614
		PARD6G
		INPP5B
		GRPEL2
		PPID
		TRIM56
		UBE2J1
		IL20RA
		ERMARD
		UTS2R
		SPATA48
		SAFB2
		DNAJC25
		KLRG1
		NEURL3
		E2F4
		CLEC4M
		TAC1
		GYPA
		TRAIP
		KIAA0232
		ERCC8
		GPX4
		MSS51
		GPR157
		OR52A1
		FAM199X
		CTAGE4
		ALG9
		BTBD10
		SDK2
		BAIAP3
		RABGGTB
		ANKRD40
		CALCOCO2
		SNCA
		SPATS2L
		ESRRB
		SLC48A1
		ARHGAP26
		TDRD9
		PRCD
		CDK16
		HRAS
		JAGN1
		BSDC1
		RNF43
		NDUFAF1
		PHF12
		KRTAP4-8
		PLAC8L1
		WSB1
		PROS1
		OSTN
		SOCS4
		PSMB8
		SDR39U1
		DDIT4L
		TBCCD1
		ZBTB7C
		AP2S1
		VAT1
		SHANK3
		PCNX2
		TUFM
		THEG
		SGSM3
		TOMM22
		SOCS3
		CPO
		POP4
		MALL
		TMEM132A
		LCE1E
		RUVBL2
		CGRRF1
		PIANP
		WNT10B
		BAIAP2L2
		PEAK3
		ISCA1
		RPAP1
		NXPE2
		RPL27
		NLRP9
		EPN1
		VPS50
		MFSD14B
		SLC35A1
		GAL
		SLC14A2
		RDH11
		TRMT9B
		LSMEM2
		AUH
		MBD2
		ABHD14B
		PIGT
		ALAS1
		FOXO1
		AC036214.3
		CRLF3
		FARS2
		CCDC28A
		NPHP3
		PYURF
		TSEN54
		CFAP20
		ZC3H14
		HMGXB4
		CBX2
		RBMXL1
		FAM240A
		CRTAP
		DDX50
		TBPL2
		STYXL1
		DMAC2
		BLVRB
		CCZ1B
		MMP24
		GRID1
		BANF1
		HMBS
		FAM13A
		SLC25A24
		SLC25A15
		MRO
		ACER3
		FAM84B
		TDP1
		RFK
		ARHGAP8
		ZFYVE9
		GBA2
		NDUFB3
		HSD17B13
		GRIN3A
		FMNL1
		CHTOP
		GNLY
		GRAMD1C
		ZNF165
		ADGRF5
		USP38
		FAM83A
		ARMCX3
		ARHGDIB
		ACSM6
		AK1
		ACSS3
		C4B
		DNAJB13
		MUC22
		NEU2
		HIST1H4B
		FAM20B
		HES2
		NEDD8-MDP1
		INTS7
		AMPH
		ZNF775
		UCKL1
		HNRNPH1
		ALDH1L1
		COX16
		CFAP47
		SLC23A1
		THAP4
		RBM4B
		OGFRL1
		PPP1R15A
		BMF
		MAN1A1
		PRKN
		PYCR3
		AP000646.1
		NKAIN1
		NLGN4X
		IFNE
		ALOX12
		RB1CC1
		NEIL2
		TMEM255B
		EIF4E
		SIGLEC15
		ABHD5
		EXOC4
		PRAMEF14
		HEATR5A
		SLC29A4
		BATF2
		HTR4
		URGCP
		EMB
		TRAF6
		LPAR3
		LMNB1
		CKMT1B
		FAM19A5
		SHE
		PIK3C2B
		NUPR2
		AKR1E2
		USP15
		TCEAL2
		PTGER2
		FAM184B
		SLC31A1
		AL160269.1
		IFT172
		ST7L
		GFOD1
		PKN3
		CNTD1
		COMMD1
		OCM2
		NTRK2
		FOXN3
		MFGE8
		PFKFB2
		TAS2R4
		PRMT5
		HIST2H3A
		DCAF4
		LCLAT1
		TSKU
		PDLIM1
		KRTCAP3
		RNF126
		CEP63
		CLIC4
		ACR
		KLK7
		ALOX5AP
		RIPK3
		NBDY
		C19orf18
		BIRC6
		ZNF16
		RFT1
		ELP6
		SLC8A2
		TACC1
		ITGAD
		SH3PXD2B
		SAMHD1
		EPC2
		C20orf85
		ATP13A2
		KRT4
		TUT4
		SNX18
		MDM2
		CAPNS1
		KCNK9
		OR2C1
		KLHDC3
		IPPK
		EFHD2
		NBEA
		GALR3
		ABCA6
		CLDN3
		AKT2
		EGFR
		ZDHHC3
		SLC25A4
		CYB5B
		TESPA1
		NDRG1
		CPXM1
		AC010255.3
		CDHR4
		ZNF285
		MRPL46
		FARP2
		MAPKAPK3
		NCAM2
		PRKD2
		ZFP36L1
		CYSLTR1
		DRICH1
		ERFE
		CFAP54
		HIST1H2AJ
		CCNB2
		ZNF10
		TMEM175
		TIGD4
		PCNP
		TBC1D3G
		CREB1
		NAA38
		LNPK
		TMPRSS3
		NECTIN4
		ZSWIM9
		ROPN1B
		ZHX2
		CDT1
		CFAP53
		CD28
		ZNF624
		SOHLH2
		MCOLN3
		ZNRF3
		GPATCH3
		AGL
		QRICH2
		PSD4
		CCNB1IP1
		VSIG10L2
		ENPP7
		KCNG3
		ENPEP
		SCT
		SKI
		SHISA4
		SEC61G
		CAPN11
		ATXN7L3
		FAIM
		DBNDD1
		SZT2
		GABRP
		SINHCAF
		TACSTD2
		PPP2R2A
		EIF3J
		ZNF541
		TEKT4
		PVALB
		RTCA
		F10
		COMP
		ZNF865
		TMEM52B
		SCLT1
		ACSL1
		ABCC5
		RBBP7
		ABL1
		PTPRG
		NCOR1
		TXNRD1
		CMTR1
		UBE2H
		BRDT
		LRRC26
		FAM156A
		SLC6A8
		CCNE2
		CALCR
		CDC45
		CWC22
		PPP1CB
		NRDC
		ABHD8
		ARF5
		SLC24A4
		CCT3
		ZNF121
		SLC5A10
		SLC3A2
		OR13A1
		RAD50
		IER5
		MTHFD1L
		MBTPS2
		MVK
		FP565260.6
		NCL
		PSMD10
		MOBP
		KRTAP5-3
		HRH1
		C5orf30
		RASGRP3
		NUDT16L1
		PRKRIP1
		MED21
		BTBD18
		SPTBN2
		LRMP
		BHLHE40
		KLHL31
		RNF111
		C17orf98
		IST1
		KIAA0895
		P2RY10
		NME5
		DDX21
		LRSAM1
		CLDN34
		HDAC11
		VMO1
		MTO1
		ADAR
		MPIG6B
		P2RX1
		EN2
		TM9SF2
		INHBE
		TCTE3
		TOX2
		HBB
		MED15
		CASR
		MTPN
		MT1HL1
		UNC50
		IRF2
		PGR
		SPATA6L
		GPR84
		ATP5F1C
		SRPX
		FGF10
		SDC3
		TMEM218
		SOX6
		RPUSD2
		ZSCAN31
		MAPK11
		TBC1D22A
		COL4A6
		NAB1
		TSPAN18
		TRMT10A
		ZNF559-ZNF177
		MED31
		ZNF532
		PLG
		LBHD1
		CAPSL
		ASB14
		CA8
		LAMTOR4
		IL36RN
		FBLN7
		SLFN11
		POLR2J3
		NOL7
		BRMS1L
		PANK2
		ICAM3
		TAF8
		RNF139
		ZNF594
		ADAM8
		MAN2B2
		RGS12
		EIF1AY
		LRRIQ1
		GPR150
		MFSD14C
		PRRG3
		SAA4
		RAPGEF5
		CHP1
		ZCCHC2
		ACAP2
		PPP4R2
		CDCA2
		PTGFRN
		C1orf194
		SIGLEC5
		GUCD1
		NMUR2
		KIAA1586
		DAGLA
		CHCHD6
		SLC2A4RG
		FBXL3
		CA5B
		MPHOSPH9
		KIZ
		PLPP1
		HCN4
		CEACAM19
		SH2D4B
		TGM4
		AC010616.1
		TBC1D15
		LYPD2
		FAM168A
		ZNF830
		MRPS21
		NONO
		CLEC5A
		ITCH
		MGAT3
		AC008676.3
		MBP
		GTF2H2C
		RPP25
		SOSTDC1
		HRC
		HOXC11
		DOK5
		HELZ
		PTRH2
		MPEG1
		DMD
		NDUFA12
		STAMBPL1
		ADCY2
		KLHL20
		SRM
		OTC
		ANKRD33B
		MPC1L
		TMIE
		SNX8
		NUTM2E
		CHURC1
		ANKRD20A4
		SELENON
		TMEM272
		KLC2
		HDAC1
		ELMOD3
		ATP5MPL
		FNDC3B
		MTCP1
		VMA21
		WFDC10B
		JAKMIP3
		PCDHGB3
		CAV2
		ATRNL1
		AREL1
		SUN3
		MED26
		DUS1L
		NEK9
		KDM2B
		CHRM3
		WARS2
		USP50
		NEURL1B
		RIMKLA
		TBX22
		ASF1A
		TOMM40
		TUBGCP5
		IGSF6
		TPPP
		RGPD3
		GSTM5
		BTD
		SNRPB2
		PDCD1LG2
		MBOAT7
		ERICH1
		HOXA11
		SLC25A51
		RAB28
		MKX
		HAUS7
		OR2M3
		PRXL2B
		PKP3
		SH3GL2
		RPN2
		CTSO
		SFMBT1
		CLBA1
		GOLGA8R
		HSF5
		AC131097.2
		UPF2
		SORBS3
		CD101
		C4BPA
		ALB
		JPH1
		AGBL2
		TERF1
		KIF22
		GSE1
		ACTBL2
		NINJ1
		SEC61A2
		ZNF703
		UCP3
		SFXN4
		HIST1H1D
		MYL6B
		TREM1
		OST4
		VAMP7
		CKMT2
		SLC13A3
		HLA-C
		BBIP1
		N4BP2L1
		ELOB
		TIMP4
		SLIT2
		HAUS3
		RSF1
		MYLK3
		MON1A
		LONRF1
		CCP110
		C2orf88
		CACNG6
		CEP128
		LRIT3
		HMGXB3
		ZSWIM3
		DPPA4
		ZNF804A
		CCIN
		WDR83
		SLC25A31
		KCNMB4
		DENND6B
		GALNS
		STX6
		HIST1H1C
		CIDEB
		PDK3
		KCNJ11
		CASP4
		TPR
		ZSCAN20
		MTX2
		HIST1H2BH
		LYRM7
		BRD3
		HIST1H2BO
		OR2T6
		SLC45A1
		MAJIN
		MAGEB10
		FBXO39
		KCNJ16
		AL135905.2
		PABPC1L2B
		KRT79
		FABP2
		ZNF57
		FBXL4
		CLEC9A
		UGT8
		BMP2K
		SLC25A23
		MAPK4
		HINT1
		SFXN5
		CHCHD2
		FAM3D
		NDP
		SLC4A4
		RHOBTB1
		RPL38
		KAZN
		AP2A2
		ZBTB46
		MAP7D1
		AOX1
		CYR61
		JRKL
		DTNA
		TMOD3
		EEA1
		ADCK5
		PLK5
		KLK3
		IL1R1
		KTN1
		RELL2
		MAB21L1
		PHKB
		ADAM2
		TBC1D8B
		LAPTM4B
		TMEM147
		LCN8
		MRTFB
		SYT4
		GGT5
		XPO7
		GPR75
		TRIM5
		RNASE4
		PARD6B
		ARID1A
		ARHGAP11B
		SIGLECL1
		RRAGB
		SLC38A11
		RCN2
		HIST2H2BE
		STARD7
		JHY
		SHMT2
		MLYCD
		UQCRH
		SDHA
		OR6C3
		NCLN
		MEDAG
		ZNF17
		ZNF280D
		RCBTB2
		VEGFB
		COLQ
		DRG2
		KLRB1
		DNASE2B
		ALPK2
		SAFB
		PAGE3
		SRSF12
		NSUN4
		RFX2
		MAPK8IP1
		FANCD2
		ANKZF1
		DUSP8
		SENP5
		LBR
		IGFL1
		LZTS2
		IL2RG
		CCDC51
		KLF3
		KCTD14
		FZR1
		ANKRD37
		SLC44A4
		ESPL1
		GMPR2
		TBC1D19
		ERGIC1
		ERBB4
		TSPAN32
		MAP4
		OR2T33
		GPHN
		SLC6A2
		C3orf85
		ORC3
		HIVEP1
		EIF4EBP2
		DFFB
		DMRT1
		ANKRD34B
		HSPB6
		IER2
		AIFM1
		WWC2
		MRPL4
		EPB41L4A
		SH2D6
		RIDA
		TAF4B
		GAL3ST3
		MALT1
		ARVCF
		MEX3B
		FBXO16
		KIF7
		ZNF783
		ZNF85
		MMP13
		RTP3
		ZBED3
		KDM4D
		CLGN
		SLC25A37
		OR5AS1
		SMARCC2
		CCDC12
		CLHC1
		AMBRA1
		USF2
		DEPDC7
		DSP
		OR10D3
		FAM20A
		IRF2BP2
		ZNF230
		MSN
		SLC9A5
		EPDR1
		SMARCD1
		SH3RF3
		ZNF347
		GTF2E1
		ATAD2B
		ARHGAP17
		KCNIP3
		SFPQ
		PRSS54
		TIGD6
		AKR1B10
		RGS16
		URB1
		OR4C46
		TOP3B
		NFATC4
		CA14
		BMPR1A
		STAG2
		MOB3C
		LRTOMT
		CD55
		RPS23
		SSX2
		FBXO27
		SYNGR3
		EML1
		SMAD3
		NUP93
		TBC1D12
		RMC1
		ADGRG3
		MRVI1
		ZNF581
		CDK12
		CACNB3
		GALNT13
		NEDD4
		OR5AU1
		NEK4
		PRKAR2A
		ATP6V0B
		CACNA1E
		CEACAM8
		SKP1
		PEX14
		ZBTB38
		FYCO1
		FBLIM1
		CMTM1
		RAPH1
		PLTP
		MINK1
		SLC25A1
		EZH2
		DOCK8
		PLEKHB1
		GRB7
		ZFP37
		MRPL33
		CFAP73
		RNASEK
		PELO
		ARMC1
		SPRN
		HBEGF
		BORA
		PI4KA
		POU2AF1
		MRPL12
		R3HDM4
		REP15
		ZC3H3
		RASAL1
		DDAH1
		ACBD5
		UGT2B15
		TIPARP
		SAMD13
		CCDC137
		DNASE1L3
		DHRS7C
		EXD2
		TRIM72
		DBX2
		IPO8
		MAP3K14
		PIBF1
		CCNI2
		PDE6D
		ZNF117
		NKRF
		CLK2
		CCSER1
		TNFSF15
		DUSP2
		TMEM35B
		SECISBP2
		SPRTN
		GABRR2
		URI1
		PIK3C3
		PAG1
		GNG10
		APOL4
		SLC9C1
		GPCPD1
		ANKRD28
		STMN3
		RAB14
		GRK3
		CDK2AP2
		RIPPLY3
		HDDC3
		CXCR2
		COMMD7
		AC008770.2
		ARHGAP45
		CXXC1
		HMCN1
		ESYT3
		CD40
		DYNC1LI2
		AL845331.2
		EFCAB7
		GDI1
		VSNL1
		CCDC186
		PIH1D1
		RAET1G
		KRTAP5-9
		EFTUD2
		FANCD2OS
		ZNF311
		HSPB11
		OR2W3
		MED10
		ATP6V1G3
		FAM135A
		ARHGAP4
		EHMT2
		STRIP2
		NDUFAF6
		WTIP
		COA5
		ERMP1
		THAP8
		HACE1
		C3orf20
		SCD5
		LSG1
		MAL
		SNU13
		WDR5B
		GRIN2C
		ARMC8
		SLC47A1
		DMPK
		MTRNR2L6
		DHRS13
		C18orf63
		SMC1A
		KRTAP17-1
		SMYD5
		TUSC2
		CCDC155
		AL031777.3
		PDZD9
		KIR3DL2
		ATP2C1
		TMEM230
		MAMSTR
		CROT
		PABPC3
		EGR1
		THSD1
		KHK
		CD58
		TMEM8A
		AC022400.6
		IFNL3
		STOX2
		DNAH1
		ZIC4
		PSMC6
		PROKR1
		ABCB1
		TMEM252
		PPP4R3B
		STRADA
		LLGL1
		USP54
		MTF1
		ITGB7
		CCDC81
		PRH1
		CHKB
		SCUBE1
		ZSCAN10
		HUWE1
		CDH17
		CD180
		TMPO
		ACCS
		RRAS2
		OXCT1
		LTBP2
		SV2B
		MAP10
		CYP2A6
		PPM1M
		ZNF502
		AL136454.1
		GP6
		CRYBA2
		LEF1
		TLNRD1
		EYA1
		EPS8L1
		SERPINB2
		MAPK14
		GTF2F2
		PLA1A
		PPP1R42
		PHETA2
		HPR
		SATB2
		KCNJ9
		RRP36
		MOCS3
		PPHLN1
		HIST1H2BN
		RAPGEF1
		MAP3K8
		DLG4
		STC1
		NCCRP1
		EFCAB14
		CPSF3
		TMEM14A
		MYH3
		GPKOW
		YY1AP1
		SULT1A1
		SPON1
		HOGA1
		RAB23
		PLA2G4A
		MAPRE3
		OR2A5
		ZNF516
		GGPS1
		MAP2K2
		HIST1H2BB
		RNF19B
		ANO2
		TLR8
		PCDHA9
		CARS2
		ARHGEF35
		RHAG
		OR2AK2
		CLUL1
		UNK
		EXOC8
		MAML3
		SAMD1
		RSPO4
		LDHA
		MRPL20
		FAM229B
		PHF19
		ATP5S
		TTC5
		TCTN1
		RBM14-RBM4
		PPP2R5C
		CAPG
		MPZL1
		VPS9D1
		ARSB
		TSSK3
		PARPBP
		CRISPLD1
		PRR5-ARHGAP8
		MAD1L1
		SPIN4
		DPYSL5
		INPP1
		ANKRD11
		NPAS4
		NFKBID
		GUCY2D
		TMEM238L
		CPM
		SLC26A4
		CFAP299
		PLD5
		GATD1
		SIPA1L1
		FBXO5
		DPYS
		ATG4D
		TGM3
		MTCH1
		HK1
		CDC26
		GALNT12
		MRPL35
		TNKS
		TICRR
		ZNF497
		SLC30A4
		TUB
		TRMT13
		ARHGEF18
		KCNK1
		ARRB1
		SCAMP5
		RUNDC3B
		EREG
		IL17RB
		ADAMTS20
		MCAM
		POLR3E
		OR7C1
		AQR
		IPMK
		CDCA7
		CAMP
		GRHL3
		ADAMTSL2
		DENND5B
		CLMN
		UGT1A4
		SSTR3
		OVOL2
		RBL2
		PYGO2
		PPP1R10
		CSE1L
		RDH16
		LCA5
		ASRGL1
		TOM1
		MTRNR2L13
		PTX3
		SCGB3A1
		MRPL50
		SLC26A11
		RCAN3
		STYX
		POM121L2
		CINP
		VCX
		PFKM
		SGMS1
		RIOK3
		AC087289.3
		PPP1R12C
		GRAMD4
		ATG9A
		MRPS26
		TMEM40
		ELP3
		ZNF787
		AL139353.1
		GPAT2
		MIGA1
		PELI1
		C8orf34
		PPT1
		SLC35C2
		MUC4
		RFC4
		GNB2
		ZNF724
		NUP50
		SULT4A1
		KAT2A
		CCDC130
		ARRDC4
		GLYCTK
		MTUS1
		AKAP17A
		LEMD3
		PLEKHF2
		HOXA7
		PYM1
		GTF3C2
		DYNLRB2
		DIMT1
		CNOT10
		MR1
		STX16-NPEPL1
		SLITRK6
		LIX1
		ATL3
		F8
		KPNA5
		ACHE
		TCAIM
		MIEF1
		TNFRSF12A
		EGR3
		SERPIND1
		OASL
		IFRD1
		WDFY1
		ZNF267
		ZBTB6
		PRRT3
		FBXL19
		TXNIP
		ACTN2
		ATG9B
		RPL36AL
		KLK15
		RAP2B
		HEBP2
		CHAD
		SCGB2B2
		TLR3
		CAMK2G
		SRSF8
		HMGB2
		FGF14
		TRPM5
		OR5M11
		KIF3B
		PRICKLE2
		CSRNP3
		MTMR9
		NSDHL
		GLRA3
		GLMP
		POLR2D
		DMRTA2
		TOPORS
		TCEAL9
		CLDN19
		C1QL4
		RNF165
		DHRS9
		MVB12B
		FXR1
		DNAH2
		ZMYM3
		CASP3
		FAM120C
		FAM200B
		SCLY
		FAAP20
		CA7
		ENTPD5
		CNOT9
		ZNF461
		PDIA5
		TMEM67
		WDR47
		KCTD20
		AC005833.1
		KLRF1
		AGO1
		CLDN12
		PRKCE
		ITGAM
		WDR31
		SKA3
		RGS2
		AC010422.6
		TBC1D3F
		OR51L1
		P3H4
		MST1R
		PTMA
		GLIS1
		PRDM11
		NAPA
		LIPF
		DIRAS3
		IQCN
		ASGR2
		PIK3R4
		C1QTNF4
		NDUFV3
		BTBD3
		ARMC3
		PPP1R2
		FOSL2
		TUBA4A
		EPPK1
		RHPN1
		EEF2
		ZDHHC11
		EPHA3
		MUC19
		RBM12
		H2AFJ
		EDIL3
		TMEM150C
		SERGEF
		KIF26A
		B3GALT4
		OSCAR
		DEDD
		SCYL2
		PTPN1
		SKAP1
		AC008581.2
		LEAP2
		GADD45G
		PILRB
		IFITM3
		SLU7
		DSC3
[truncated: 15,754 more rows]
