# Supplementary material for: Screening immune-related blood biomarkers for DKD-related HCC using machine learning
Source: Front Immunol. 2024 Jan 22;15:1339373. doi: 10.3389/fimmu.2024.1339373 (PMC10838782; doi:10.3389/fimmu.2024.1339373)
Supplement: Supplementary file 2 [file DataSheet_1.zip › Table S7.csv]

Table S7. PPI network of DKD secretory long RNAs and candidate genes associated with HCC
#node1	node2	node1_string_id	node2_string_id	neighborhood_on_chromosome	gene_fusion	phylogenetic_cooccurrence	homology	coexpression	experimentally_determined_interaction	database_annotated	automated_textmining	combined_score
ABCC9	KCND3	9606.ENSP00000261200	9606.ENSP00000319591	0	0	0	0	0.056	0.049	0	0.599	0.609
ABCC9	TPM1	9606.ENSP00000261200	9606.ENSP00000351022	0	0	0	0	0.055	0.075	0	0.643	0.66
ADAMTS1	MMP2	9606.ENSP00000284984	9606.ENSP00000219070	0	0	0	0	0.122	0.053	0	0.39	0.449
ADAMTS1	VCAN	9606.ENSP00000284984	9606.ENSP00000265077	0	0	0	0	0.061	0	0	0.667	0.673
ADAMTS1	FBN1	9606.ENSP00000284984	9606.ENSP00000325527	0	0	0	0	0.125	0.046	0	0.35	0.41
ADAMTS1	FN1	9606.ENSP00000284984	9606.ENSP00000346839	0	0	0	0	0.127	0.045	0	0.447	0.498
ADAMTS1	ADAMTS5	9606.ENSP00000284984	9606.ENSP00000284987	0	0	0.082	0.9	0.129	0	0	0.428	0.503
ADAMTS5	DCN	9606.ENSP00000284987	9606.ENSP00000052754	0	0	0	0	0.181	0	0	0.459	0.538
ADAMTS5	MMP2	9606.ENSP00000284987	9606.ENSP00000219070	0	0	0	0	0.141	0.045	0	0.461	0.52
ADAMTS5	MMP7	9606.ENSP00000284987	9606.ENSP00000260227	0	0	0	0	0.076	0.045	0	0.381	0.407
ADAMTS5	VCAN	9606.ENSP00000284987	9606.ENSP00000265077	0	0	0	0	0.138	0	0	0.474	0.527
ADAMTS5	COL3A1	9606.ENSP00000284987	9606.ENSP00000304408	0	0	0	0	0.199	0.053	0	0.275	0.402
ADAMTS5	FN1	9606.ENSP00000284987	9606.ENSP00000346839	0	0	0	0	0.084	0.045	0	0.414	0.442
ADAMTS5	FBN1	9606.ENSP00000284987	9606.ENSP00000325527	0	0	0	0	0.249	0	0	0.289	0.444
ADAMTS5	BGN	9606.ENSP00000284987	9606.ENSP00000327336	0	0	0	0	0.109	0	0	0.492	0.528
ADAMTS5	HHIP	9606.ENSP00000284987	9606.ENSP00000296575	0	0	0	0	0	0	0	0.61	0.61
ADH1B	CYP26A1	9606.ENSP00000306606	9606.ENSP00000224356	0.042	0	0	0	0.067	0	0.9	0.221	0.921
ADH1B	FMO3	9606.ENSP00000306606	9606.ENSP00000356729	0	0	0	0	0.3	0	0	0.215	0.427
ADH1B	C7	9606.ENSP00000306606	9606.ENSP00000322061	0	0	0	0	0.441	0	0	0	0.441
AEBP1	LUM	9606.ENSP00000223357	9606.ENSP00000266718	0	0	0	0	0.272	0.042	0	0.269	0.446
AEBP1	POSTN	9606.ENSP00000223357	9606.ENSP00000369071	0	0	0	0	0.2	0	0	0.363	0.468
AEBP1	COL6A3	9606.ENSP00000223357	9606.ENSP00000295550	0	0	0	0	0.257	0	0	0.32	0.473
AEBP1	COL3A1	9606.ENSP00000223357	9606.ENSP00000304408	0	0	0	0	0.27	0	0	0.382	0.53
AEBP1	COL14A1	9606.ENSP00000223357	9606.ENSP00000297848	0	0	0	0	0.179	0	0	0.466	0.543
AEBP1	BGN	9606.ENSP00000223357	9606.ENSP00000327336	0	0	0	0	0.371	0.042	0	0.337	0.566
AEBP1	COL1A2	9606.ENSP00000223357	9606.ENSP00000297268	0	0	0	0	0.343	0	0	0.383	0.578
AEBP1	THBS2	9606.ENSP00000223357	9606.ENSP00000355751	0	0	0	0	0.36	0	0	0.393	0.595
AKR1D1	CYP39A1	9606.ENSP00000242375	9606.ENSP00000275016	0	0	0	0	0.106	0	0	0.46	0.497
AKR1D1	PTN	9606.ENSP00000242375	9606.ENSP00000341170	0	0	0	0	0	0	0	0.719	0.719
ANGPT2	MMP2	9606.ENSP00000314897	9606.ENSP00000219070	0	0	0	0	0.049	0	0	0.603	0.606
ANGPT2	CCL2	9606.ENSP00000314897	9606.ENSP00000225831	0	0	0	0	0.058	0	0	0.571	0.578
ANGPT2	SERPINF1	9606.ENSP00000314897	9606.ENSP00000254722	0	0	0	0	0.055	0	0	0.598	0.604
ANGPT2	LYVE1	9606.ENSP00000314897	9606.ENSP00000256178	0	0	0	0	0.086	0	0	0.588	0.608
ANGPT2	PDGFRA	9606.ENSP00000314897	9606.ENSP00000257290	0	0	0	0	0.054	0.115	0.65	0.591	0.864
ANGPT2	LUM	9606.ENSP00000314897	9606.ENSP00000266718	0	0	0	0	0.153	0	0	0.34	0.417
ANGPT2	CCL18	9606.ENSP00000314897	9606.ENSP00000479955	0	0	0	0	0.08	0	0	0.412	0.435
ANGPT2	THBS2	9606.ENSP00000314897	9606.ENSP00000355751	0	0	0	0	0.062	0.069	0	0.412	0.442
ANGPT2	FN1	9606.ENSP00000314897	9606.ENSP00000346839	0	0	0	0	0.054	0	0	0.48	0.487
ANGPT2	SVEP1	9606.ENSP00000314897	9606.ENSP00000363593	0	0	0	0	0.053	0.111	0	0.552	0.59
ANGPT2	CXCL12	9606.ENSP00000314897	9606.ENSP00000379140	0	0	0	0	0.064	0	0	0.592	0.602
ANGPT2	VEGFC	9606.ENSP00000314897	9606.ENSP00000480043	0	0	0	0	0.06	0	0	0.794	0.798
ANKRD36	CDKN2C	9606.ENSP00000498611	9606.ENSP00000262662	0	0	0.477	0	0.047	0	0	0	0.48
ANKRD36	ANKRD36B	9606.ENSP00000498611	9606.ENSP00000481149	0	0	0.049	0.983	0.982	0.092	0	0.052	0.983
ANKRD36B	CDKN2C	9606.ENSP00000481149	9606.ENSP00000262662	0	0	0.463	0	0	0.092	0	0.097	0.521
ANKRD36B	GOLGA8A	9606.ENSP00000481149	9606.ENSP00000352111	0	0	0	0	0.181	0	0	0.325	0.423
ANLN	AURKA	9606.ENSP00000265748	9606.ENSP00000216911	0	0	0	0	0.541	0	0	0.459	0.741
ANLN	GMNN	9606.ENSP00000265748	9606.ENSP00000230056	0	0	0	0	0.271	0	0	0.275	0.45
ANLN	DLGAP5	9606.ENSP00000265748	9606.ENSP00000247191	0	0	0	0	0.828	0	0	0.523	0.914
ANLN	NCAPG	9606.ENSP00000265748	9606.ENSP00000251496	0	0	0	0	0.539	0	0	0.336	0.681
ANLN	CCNB1	9606.ENSP00000265748	9606.ENSP00000256442	0	0	0	0	0.607	0	0	0.657	0.86
ANLN	IGF2BP3	9606.ENSP00000265748	9606.ENSP00000258729	0	0	0	0	0.191	0.292	0	0.191	0.496
ANLN	KIF11	9606.ENSP00000265748	9606.ENSP00000260731	0	0	0	0	0.879	0	0	0.582	0.947
ANLN	NDC80	9606.ENSP00000265748	9606.ENSP00000261597	0	0	0	0	0.524	0	0	0.22	0.612
ANLN	GINS1	9606.ENSP00000265748	9606.ENSP00000262460	0	0	0	0	0.244	0	0	0.245	0.405
ANLN	PCLAF	9606.ENSP00000265748	9606.ENSP00000300035	0	0	0	0	0.267	0	0	0.276	0.446
ANLN	CENPW	9606.ENSP00000265748	9606.ENSP00000357308	0	0	0	0	0.399	0	0	0.144	0.464
ANLN	TPM1	9606.ENSP00000265748	9606.ENSP00000351022	0	0	0	0	0.044	0.42	0	0.112	0.465
ANLN	DTL	9606.ENSP00000265748	9606.ENSP00000355958	0	0	0	0	0.378	0	0	0.182	0.469
ANLN	ZWINT	9606.ENSP00000265748	9606.ENSP00000363055	0	0	0	0	0.34	0	0	0.26	0.49
ANLN	CCNE2	9606.ENSP00000265748	9606.ENSP00000429089	0	0	0	0	0.335	0	0	0.283	0.504
ANLN	PTTG1	9606.ENSP00000265748	9606.ENSP00000377536	0	0	0	0	0.33	0	0	0.398	0.579
ANLN	FAM83D	9606.ENSP00000265748	9606.ENSP00000481465	0	0	0	0	0.42	0	0	0.329	0.594
ANLN	CCNB2	9606.ENSP00000265748	9606.ENSP00000288207	0	0	0	0	0.415	0	0	0.398	0.633
ANLN	CDKN3	9606.ENSP00000265748	9606.ENSP00000335357	0	0	0	0	0.487	0	0	0.328	0.641
ANLN	UBE2T	9606.ENSP00000265748	9606.ENSP00000494957	0	0	0	0	0.43	0	0	0.416	0.653
ANLN	MAD2L1	9606.ENSP00000265748	9606.ENSP00000296509	0	0	0	0	0.495	0	0	0.397	0.682
ANLN	CDC20	9606.ENSP00000265748	9606.ENSP00000361540	0	0	0	0	0.472	0	0	0.456	0.701
ANLN	TTK	9606.ENSP00000265748	9606.ENSP00000358813	0	0	0	0	0.546	0	0	0.374	0.704
ANLN	NUSAP1	9606.ENSP00000265748	9606.ENSP00000499238	0	0	0	0	0.523	0	0	0.421	0.712
ANLN	UBE2C	9606.ENSP00000265748	9606.ENSP00000348838	0	0	0	0	0.476	0	0	0.584	0.773
ANLN	BIRC5	9606.ENSP00000265748	9606.ENSP00000301633	0	0	0	0	0.399	0.292	0	0.527	0.781
ANLN	KIF4A	9606.ENSP00000265748	9606.ENSP00000363524	0	0	0	0	0.565	0	0	0.52	0.782
ANLN	RRM2	9606.ENSP00000265748	9606.ENSP00000353770	0	0	0	0	0.42	0	0	0.645	0.785
ANLN	NEK2	9606.ENSP00000265748	9606.ENSP00000355966	0	0	0	0	0.484	0.292	0	0.463	0.787
ANLN	BUB1B	9606.ENSP00000265748	9606.ENSP00000287598	0	0	0	0	0.693	0	0	0.376	0.8
ANLN	PBK	9606.ENSP00000265748	9606.ENSP00000428489	0	0	0	0	0.696	0.052	0	0.397	0.811
ANLN	CDK1	9606.ENSP00000265748	9606.ENSP00000378699	0	0	0	0	0.643	0	0	0.506	0.816
ANLN	MELK	9606.ENSP00000265748	9606.ENSP00000298048	0	0	0	0	0.587	0	0	0.608	0.831
ANLN	PRC1	9606.ENSP00000265748	9606.ENSP00000377793	0	0	0	0	0.724	0	0	0.442	0.839
ANLN	CENPF	9606.ENSP00000265748	9606.ENSP00000355922	0	0	0	0	0.578	0.292	0	0.515	0.842
ANLN	TOP2A	9606.ENSP00000265748	9606.ENSP00000411532	0	0	0	0	0.613	0.292	0	0.533	0.861
ANLN	HMMR	9606.ENSP00000265748	9606.ENSP00000377492	0	0	0	0	0.764	0	0	0.513	0.88
ANLN	NUF2	9606.ENSP00000265748	9606.ENSP00000271452	0	0	0	0	0.809	0	0	0.482	0.897
ANLN	ASPM	9606.ENSP00000265748	9606.ENSP00000356379	0	0	0	0	0.75	0.292	0	0.48	0.9
ANLN	KIF20A	9606.ENSP00000265748	9606.ENSP00000378356	0	0	0	0	0.823	0.328	0	0.607	0.949
ANLN	ECT2	9606.ENSP00000265748	9606.ENSP00000376457	0	0	0	0	0.444	0.292	0	0.987	0.994
ANLN	RACGAP1	9606.ENSP00000265748	9606.ENSP00000404190	0	0	0	0	0.607	0.416	0	0.99	0.997
APOC1	CETP	9606.ENSP00000465356	9606.ENSP00000200676	0	0	0	0	0.082	0	0.9	0.855	0.985
APOC1	C3	9606.ENSP00000465356	9606.ENSP00000245907	0	0	0	0	0.191	0	0	0.325	0.431
APOC1	LCAT	9606.ENSP00000465356	9606.ENSP00000264005	0	0	0	0	0.123	0	0.9	0.72	0.973
APOC1	COL1A2	9606.ENSP00000465356	9606.ENSP00000297268	0	0	0	0	0.058	0	0	0.407	0.417
APOC1	COL3A1	9606.ENSP00000465356	9606.ENSP00000304408	0	0	0	0	0.056	0	0	0.41	0.419
APOC1	FN1	9606.ENSP00000465356	9606.ENSP00000346839	0	0	0	0	0.081	0	0	0.463	0.485
APOC1	APOF	9606.ENSP00000465356	9606.ENSP00000381250	0	0	0	0	0.109	0	0.54	0.59	0.817
APOF	CETP	9606.ENSP00000381250	9606.ENSP00000200676	0	0	0	0	0.068	0	0.75	0.927	0.981
APOF	LCAT	9606.ENSP00000381250	9606.ENSP00000264005	0	0	0	0	0.107	0	0.54	0.449	0.754
ASPM	AURKA	9606.ENSP00000356379	9606.ENSP00000216911	0	0	0	0	0.705	0.314	0	0.685	0.93
ASPM	DLGAP5	9606.ENSP00000356379	9606.ENSP00000247191	0	0	0	0	0.974	0	0	0.799	0.994
ASPM	NCAPG	9606.ENSP00000356379	9606.ENSP00000251496	0	0	0	0	0.91	0	0	0.702	0.972
ASPM	CCNB1	9606.ENSP00000356379	9606.ENSP00000256442	0	0	0	0	0.838	0	0	0.714	0.952
ASPM	IGF2BP3	9606.ENSP00000356379	9606.ENSP00000258729	0	0	0	0	0.248	0	0	0.285	0.439
ASPM	KIF11	9606.ENSP00000356379	9606.ENSP00000260731	0	0	0	0	0.962	0.079	0	0.714	0.989
ASPM	NDC80	9606.ENSP00000356379	9606.ENSP00000261597	0	0	0	0	0.959	0.16	0	0.17	0.969
ASPM	GINS1	9606.ENSP00000356379	9606.ENSP00000262460	0	0	0	0	0.288	0	0	0.523	0.646
ASPM	NUF2	9606.ENSP00000356379	9606.ENSP00000271452	0	0	0	0	0.944	0	0	0.665	0.98
ASPM	BUB1B	9606.ENSP00000356379	9606.ENSP00000287598	0	0	0	0	0.928	0.111	0	0.628	0.974
ASPM	CCNB2	9606.ENSP00000356379	9606.ENSP00000288207	0	0	0	0	0.84	0	0	0.709	0.951
ASPM	MAD2L1	9606.ENSP00000356379	9606.ENSP00000296509	0	0	0	0	0.602	0.088	0	0.524	0.812
ASPM	MELK	9606.ENSP00000356379	9606.ENSP00000298048	0	0	0	0	0.818	0	0	0.715	0.946
ASPM	PCLAF	9606.ENSP00000356379	9606.ENSP00000300035	0	0	0	0	0.756	0	0	0.641	0.909
ASPM	BIRC5	9606.ENSP00000356379	9606.ENSP00000301633	0	0	0	0	0.748	0	0	0.54	0.879
ASPM	EZH2	9606.ENSP00000356379	9606.ENSP00000320147	0	0	0	0	0.353	0	0	0.167	0.438
ASPM	CDKN3	9606.ENSP00000356379	9606.ENSP00000335357	0	0	0	0	0.784	0	0	0.351	0.854
ASPM	UBE2C	9606.ENSP00000356379	9606.ENSP00000348838	0	0	0	0	0.835	0	0	0.673	0.943
ASPM	RRM2	9606.ENSP00000356379	9606.ENSP00000353770	0	0	0	0	0.626	0	0	0.627	0.854
ASPM	CENPF	9606.ENSP00000356379	9606.ENSP00000355922	0	0	0	0	0.938	0	0	0.802	0.987
ASPM	DTL	9606.ENSP00000356379	9606.ENSP00000355958	0	0	0	0	0.818	0	0	0.199	0.848
ASPM	NEK2	9606.ENSP00000356379	9606.ENSP00000355966	0	0	0	0	0.837	0	0	0.507	0.916
ASPM	CCNE2	9606.ENSP00000356379	9606.ENSP00000429089	0	0	0	0	0.277	0	0	0.224	0.415
ASPM	CENPW	9606.ENSP00000356379	9606.ENSP00000357308	0	0	0	0	0.454	0	0	0.227	0.56
ASPM	FAM83D	9606.ENSP00000356379	9606.ENSP00000481465	0	0	0	0	0.445	0	0	0.307	0.599
ASPM	RACGAP1	9606.ENSP00000356379	9606.ENSP00000404190	0	0	0	0	0.637	0	0	0.46	0.795
ASPM	ZWINT	9606.ENSP00000356379	9606.ENSP00000363055	0	0	0	0	0.527	0	0	0.632	0.818
ASPM	UBE2T	9606.ENSP00000356379	9606.ENSP00000494957	0	0	0	0	0.78	0	0	0.246	0.827
ASPM	PTTG1	9606.ENSP00000356379	9606.ENSP00000377536	0	0	0	0	0.698	0	0	0.574	0.866
ASPM	PRC1	9606.ENSP00000356379	9606.ENSP00000377793	0	0	0	0	0.838	0	0	0.532	0.921
ASPM	ECT2	9606.ENSP00000356379	9606.ENSP00000376457	0	0	0	0	0.826	0.292	0	0.433	0.924
ASPM	HMMR	9606.ENSP00000356379	9606.ENSP00000377492	0	0	0	0	0.809	0.043	0	0.64	0.928
ASPM	NUSAP1	9606.ENSP00000356379	9606.ENSP00000499238	0	0	0	0	0.852	0	0	0.611	0.94
ASPM	CDK1	9606.ENSP00000356379	9606.ENSP00000378699	0	0	0	0	0.827	0	0	0.682	0.942
ASPM	PBK	9606.ENSP00000356379	9606.ENSP00000428489	0	0	0	0	0.841	0.046	0	0.703	0.951
ASPM	KIF4A	9606.ENSP00000356379	9606.ENSP00000363524	0	0	0	0	0.9	0	0	0.536	0.952
ASPM	TTK	9606.ENSP00000356379	9606.ENSP00000358813	0	0	0	0	0.912	0	0	0.53	0.957
ASPM	CDC20	9606.ENSP00000356379	9606.ENSP00000361540	0	0	0	0	0.9	0.111	0	0.715	0.972
ASPM	KIF20A	9606.ENSP00000356379	9606.ENSP00000378356	0	0	0	0	0.9	0.048	0	0.765	0.975
ASPM	TOP2A	9606.ENSP00000356379	9606.ENSP00000411532	0	0	0	0	0.983	0	0	0.804	0.996
AURKA	IGF2BP3	9606.ENSP00000216911	9606.ENSP00000258729	0	0	0	0	0.204	0.161	0	0.2	0.42
AURKA	DTL	9606.ENSP00000216911	9606.ENSP00000355958	0	0	0	0	0.4	0	0	0.177	0.485
AURKA	GINS1	9606.ENSP00000216911	9606.ENSP00000262460	0	0	0	0	0.329	0	0	0.276	0.493
AURKA	PLK2	9606.ENSP00000216911	9606.ENSP00000274289	0	0	0.096	0.739	0.244	0.212	0	0.212	0.519
AURKA	CENPW	9606.ENSP00000216911	9606.ENSP00000357308	0	0	0	0	0.465	0	0	0.16	0.531
AURKA	NAIP	9606.ENSP00000216911	9606.ENSP00000428657	0	0	0	0	0.142	0.41	0	0.176	0.546
AURKA	CCND2	9606.ENSP00000216911	9606.ENSP00000261254	0	0	0	0	0.044	0.195	0	0.563	0.635
AURKA	GMNN	9606.ENSP00000216911	9606.ENSP00000230056	0	0	0	0	0.314	0.292	0	0.321	0.641
AURKA	UBE2T	9606.ENSP00000216911	9606.ENSP00000494957	0	0	0	0	0.461	0.067	0	0.358	0.649
AURKA	PCLAF	9606.ENSP00000216911	9606.ENSP00000300035	0	0	0	0	0.445	0	0	0.543	0.735
AURKA	EZH2	9606.ENSP00000216911	9606.ENSP00000320147	0	0	0	0	0.291	0.102	0	0.655	0.761
AURKA	ESR1	9606.ENSP00000216911	9606.ENSP00000405330	0	0	0	0	0.057	0.302	0	0.678	0.769
AURKA	TTK	9606.ENSP00000216911	9606.ENSP00000358813	0	0	0	0.624	0.676	0.094	0	0.307	0.779
AURKA	ZWINT	9606.ENSP00000216911	9606.ENSP00000363055	0	0	0	0	0.431	0	0	0.642	0.787
AURKA	PBK	9606.ENSP00000216911	9606.ENSP00000428489	0	0	0	0	0.617	0.067	0	0.462	0.791
AURKA	CCNE2	9606.ENSP00000216911	9606.ENSP00000429089	0	0	0	0	0.191	0.616	0	0.446	0.812
AURKA	FAM83D	9606.ENSP00000216911	9606.ENSP00000481465	0	0	0	0	0.513	0	0	0.642	0.818
AURKA	NEK2	9606.ENSP00000216911	9606.ENSP00000355966	0	0	0.123	0.684	0.641	0	0	0.501	0.829
AURKA	ECT2	9606.ENSP00000216911	9606.ENSP00000376457	0	0	0	0	0.495	0.071	0	0.67	0.831
AURKA	NUSAP1	9606.ENSP00000216911	9606.ENSP00000499238	0	0	0	0	0.705	0	0	0.488	0.843
AURKA	CDKN3	9606.ENSP00000216911	9606.ENSP00000335357	0	0	0	0	0.793	0.135	0	0.334	0.87
AURKA	RACGAP1	9606.ENSP00000216911	9606.ENSP00000404190	0	0	0	0	0.633	0	0	0.694	0.883
AURKA	KIF4A	9606.ENSP00000216911	9606.ENSP00000363524	0	0	0	0	0.692	0	0	0.642	0.885
AURKA	RRM2	9606.ENSP00000216911	9606.ENSP00000353770	0	0	0	0	0.574	0	0	0.757	0.892
AURKA	NUF2	9606.ENSP00000216911	9606.ENSP00000271452	0	0	0	0	0.674	0.292	0	0.574	0.893
AURKA	CENPF	9606.ENSP00000216911	9606.ENSP00000355922	0	0	0	0	0.679	0	0	0.708	0.902
AURKA	PRC1	9606.ENSP00000216911	9606.ENSP00000377793	0	0	0	0	0.823	0.075	0	0.498	0.91
AURKA	MELK	9606.ENSP00000216911	9606.ENSP00000298048	0	0	0.093	0.731	0.831	0.045	0	0.479	0.913
AURKA	CPEB3	9606.ENSP00000216911	9606.ENSP00000265997	0	0	0	0	0.053	0	0.9	0.159	0.913
AURKA	BUB1B	9606.ENSP00000216911	9606.ENSP00000287598	0	0	0	0	0.723	0.089	0	0.722	0.924
AURKA	MAD2L1	9606.ENSP00000216911	9606.ENSP00000296509	0	0	0	0	0.647	0.1	0	0.796	0.929
AURKA	NDC80	9606.ENSP00000216911	9606.ENSP00000261597	0	0	0	0	0.72	0.474	0	0.584	0.933
AURKA	KIF20A	9606.ENSP00000216911	9606.ENSP00000378356	0	0	0	0	0.833	0.084	0	0.616	0.936
AURKA	FN1	9606.ENSP00000216911	9606.ENSP00000346839	0	0	0	0	0.056	0.9	0	0.467	0.945
AURKA	CDK1	9606.ENSP00000216911	9606.ENSP00000378699	0	0	0.125	0.747	0.777	0.525	0	0.537	0.951
AURKA	NCAPG	9606.ENSP00000216911	9606.ENSP00000251496	0	0	0	0	0.816	0.103	0	0.735	0.952
AURKA	TOP2A	9606.ENSP00000216911	9606.ENSP00000411532	0	0	0	0	0.826	0.071	0	0.791	0.963
AURKA	DLGAP5	9606.ENSP00000216911	9606.ENSP00000247191	0	0	0	0	0.843	0.226	0	0.746	0.966
AURKA	PTTG1	9606.ENSP00000216911	9606.ENSP00000377536	0	0	0	0	0.68	0.329	0.5	0.73	0.967
AURKA	HMMR	9606.ENSP00000216911	9606.ENSP00000377492	0	0	0	0	0.794	0.292	0	0.811	0.97
AURKA	KIF11	9606.ENSP00000216911	9606.ENSP00000260731	0	0	0	0	0.812	0.272	0	0.816	0.972
AURKA	CCNB1	9606.ENSP00000216911	9606.ENSP00000256442	0	0	0	0	0.863	0.094	0	0.845	0.979
AURKA	UBE2C	9606.ENSP00000216911	9606.ENSP00000348838	0	0	0	0	0.835	0.3	0.4	0.828	0.986
AURKA	CCNB2	9606.ENSP00000216911	9606.ENSP00000288207	0	0	0	0	0.86	0.637	0	0.799	0.988
AURKA	BIRC5	9606.ENSP00000216911	9606.ENSP00000301633	0	0	0	0	0.824	0.492	0.54	0.865	0.993
AURKA	CDC20	9606.ENSP00000216911	9606.ENSP00000361540	0	0	0	0	0.902	0.513	0.5	0.817	0.995
BCO2	CYP26A1	9606.ENSP00000350314	9606.ENSP00000224356	0	0	0	0	0.058	0	0	0.519	0.528
BGN	DCN	9606.ENSP00000327336	9606.ENSP00000052754	0	0	0.064	0.95	0.311	0	0.4	0.976	0.989
BGN	NID2	9606.ENSP00000327336	9606.ENSP00000216286	0	0	0	0	0.173	0.045	0	0.407	0.49
BGN	MMP2	9606.ENSP00000327336	9606.ENSP00000219070	0	0	0	0	0.375	0	0	0.663	0.781
BGN	INHBA	9606.ENSP00000327336	9606.ENSP00000242208	0	0	0	0	0.109	0	0	0.539	0.571
BGN	SERPINF1	9606.ENSP00000327336	9606.ENSP00000254722	0	0	0	0	0.255	0	0	0.315	0.468
BGN	PDGFRA	9606.ENSP00000327336	9606.ENSP00000257290	0	0	0	0	0.204	0.068	0	0.277	0.417
BGN	COL8A1	9606.ENSP00000327336	9606.ENSP00000261037	0	0	0	0	0.225	0.091	0	0.348	0.5
BGN	VCAN	9606.ENSP00000327336	9606.ENSP00000265077	0	0	0	0	0.082	0.099	0.4	0.912	0.951
BGN	LUM	9606.ENSP00000327336	9606.ENSP00000266718	0	0	0.176	0.709	0.361	0	0	0.858	0.918
BGN	CDH11	9606.ENSP00000327336	9606.ENSP00000268603	0	0	0	0	0.307	0	0	0.553	0.677
BGN	COL6A3	9606.ENSP00000327336	9606.ENSP00000295550	0	0	0	0	0.337	0.091	0	0.705	0.806
BGN	COL1A2	9606.ENSP00000327336	9606.ENSP00000297268	0	0	0	0	0.516	0.091	0	0.871	0.938
BGN	COL14A1	9606.ENSP00000327336	9606.ENSP00000297848	0	0	0	0	0.179	0.091	0	0.401	0.514
BGN	COL3A1	9606.ENSP00000327336	9606.ENSP00000304408	0	0	0	0	0.471	0.091	0	0.79	0.89
BGN	CD248	9606.ENSP00000327336	9606.ENSP00000308117	0	0	0	0	0.283	0.099	0	0.361	0.551
BGN	FBN1	9606.ENSP00000327336	9606.ENSP00000325527	0	0	0	0	0.266	0.099	0	0.7	0.784
BGN	COL15A1	9606.ENSP00000327336	9606.ENSP00000364140	0	0	0	0	0.216	0.05	0	0.334	0.461
BGN	LTBP1	9606.ENSP00000327336	9606.ENSP00000386043	0	0	0	0	0.149	0.099	0	0.391	0.493
BGN	DPT	9606.ENSP00000327336	9606.ENSP00000356791	0	0	0	0	0.182	0	0	0.431	0.515
BGN	ECM1	9606.ENSP00000327336	9606.ENSP00000358045	0	0	0	0	0.154	0	0	0.456	0.52
BGN	PTN	9606.ENSP00000327336	9606.ENSP00000341170	0	0	0	0	0.161	0.052	0	0.472	0.544
BGN	FBLN5	9606.ENSP00000327336	9606.ENSP00000345008	0	0	0	0	0.218	0.099	0	0.42	0.556
BGN	CTHRC1	9606.ENSP00000327336	9606.ENSP00000330523	0	0	0	0	0.183	0	0	0.495	0.569
BGN	GPC3	9606.ENSP00000327336	9606.ENSP00000377836	0	0	0	0	0.062	0.051	0.5	0.288	0.64
BGN	CXCL12	9606.ENSP00000327336	9606.ENSP00000379140	0	0	0	0	0.223	0	0	0.564	0.646
BGN	THBS2	9606.ENSP00000327336	9606.ENSP00000355751	0	0	0	0	0.362	0.099	0	0.508	0.693
BGN	TGFB2	9606.ENSP00000327336	9606.ENSP00000355896	0	0	0	0	0.084	0	0.5	0.413	0.707
BGN	COL4A1	9606.ENSP00000327336	9606.ENSP00000364979	0	0	0	0	0.382	0.328	0	0.474	0.763
BGN	TGFBI	9606.ENSP00000327336	9606.ENSP00000416330	0	0	0	0	0.184	0.045	0	0.789	0.821
BGN	POSTN	9606.ENSP00000327336	9606.ENSP00000369071	0	0	0	0	0.386	0.045	0	0.734	0.83
BGN	CD44	9606.ENSP00000327336	9606.ENSP00000398632	0	0	0	0	0.054	0	0	0.898	0.899
BGN	FN1	9606.ENSP00000327336	9606.ENSP00000346839	0	0	0	0	0.23	0	0	0.994	0.995
BIRC5	MMP2	9606.ENSP00000301633	9606.ENSP00000219070	0	0	0	0	0.059	0	0	0.475	0.484
BIRC5	GMNN	9606.ENSP00000301633	9606.ENSP00000230056	0	0	0	0	0.372	0	0	0.285	0.531
BIRC5	INHBA	9606.ENSP00000301633	9606.ENSP00000242208	0	0	0	0	0.067	0	0	0.442	0.457
BIRC5	DLGAP5	9606.ENSP00000301633	9606.ENSP00000247191	0	0	0	0	0.907	0	0	0.661	0.967
BIRC5	NCAPG	9606.ENSP00000301633	9606.ENSP00000251496	0	0	0	0	0.685	0.1	0	0.597	0.876
BIRC5	CCNB1	9606.ENSP00000301633	9606.ENSP00000256442	0	0	0	0	0.906	0.098	0.4	0.884	0.993
BIRC5	KIF11	9606.ENSP00000301633	9606.ENSP00000260731	0	0	0	0	0.885	0.067	0	0.637	0.957
BIRC5	NDC80	9606.ENSP00000301633	9606.ENSP00000261597	0	0	0	0	0.831	0	0	0.344	0.885
BIRC5	GINS1	9606.ENSP00000301633	9606.ENSP00000262460	0	0	0	0	0.394	0	0	0.251	0.526
BIRC5	NUF2	9606.ENSP00000301633	9606.ENSP00000271452	0	0	0	0	0.852	0	0	0.668	0.949
BIRC5	BUB1B	9606.ENSP00000301633	9606.ENSP00000287598	0	0	0	0	0.847	0.095	0.5	0.834	0.987
BIRC5	CCNB2	9606.ENSP00000301633	9606.ENSP00000288207	0	0	0	0	0.905	0.098	0.4	0.892	0.993
BIRC5	MAD2L1	9606.ENSP00000301633	9606.ENSP00000296509	0	0	0	0	0.913	0	0.5	0.614	0.981
BIRC5	MELK	9606.ENSP00000301633	9606.ENSP00000298048	0	0	0	0	0.885	0.091	0	0.697	0.965
BIRC5	PCLAF	9606.ENSP00000301633	9606.ENSP00000300035	0	0	0	0	0.82	0	0	0.629	0.93
BIRC5	EZH2	9606.ENSP00000301633	9606.ENSP00000320147	0	0	0	0	0.356	0.051	0	0.349	0.567
BIRC5	FAM83D	9606.ENSP00000301633	9606.ENSP00000481465	0	0	0	0	0.449	0	0	0.251	0.57
BIRC5	DTL	9606.ENSP00000301633	9606.ENSP00000355958	0	0	0	0	0.524	0	0	0.17	0.588
BIRC5	CCNE2	9606.ENSP00000301633	9606.ENSP00000429089	0	0	0	0	0.32	0	0	0.451	0.611
BIRC5	ESR1	9606.ENSP00000301633	9606.ENSP00000405330	0	0	0	0	0.044	0.045	0	0.633	0.635
BIRC5	UBE2T	9606.ENSP00000301633	9606.ENSP00000494957	0	0	0	0	0.576	0.091	0	0.333	0.72
BIRC5	CENPW	9606.ENSP00000301633	9606.ENSP00000357308	0	0	0	0	0.703	0	0	0.239	0.765
BIRC5	ECT2	9606.ENSP00000301633	9606.ENSP00000376457	0	0	0	0	0.693	0.065	0	0.298	0.781
BIRC5	RACGAP1	9606.ENSP00000301633	9606.ENSP00000404190	0	0	0	0	0.599	0	0	0.585	0.827
BIRC5	HMMR	9606.ENSP00000301633	9606.ENSP00000377492	0	0	0	0	0.793	0.071	0	0.434	0.882
BIRC5	CDKN3	9606.ENSP00000301633	9606.ENSP00000335357	0	0	0	0	0.848	0.09	0	0.248	0.887
BIRC5	RRM2	9606.ENSP00000301633	9606.ENSP00000353770	0	0	0	0	0.758	0	0	0.584	0.895
BIRC5	ZWINT	9606.ENSP00000301633	9606.ENSP00000363055	0	0	0	0	0.77	0	0	0.657	0.917
BIRC5	KIF4A	9606.ENSP00000301633	9606.ENSP00000363524	0	0	0	0	0.853	0	0	0.516	0.925
BIRC5	PTTG1	9606.ENSP00000301633	9606.ENSP00000377536	0	0	0	0	0.849	0	0	0.532	0.926
BIRC5	TTK	9606.ENSP00000301633	9606.ENSP00000358813	0	0	0	0	0.826	0	0	0.647	0.936
BIRC5	PRC1	9606.ENSP00000301633	9606.ENSP00000377793	0	0	0	0	0.871	0.292	0	0.398	0.94
BIRC5	NEK2	9606.ENSP00000301633	9606.ENSP00000355966	0	0	0	0	0.817	0.098	0	0.665	0.94
BIRC5	NUSAP1	9606.ENSP00000301633	9606.ENSP00000499238	0	0	0	0	0.837	0	0	0.724	0.953
BIRC5	CENPF	9606.ENSP00000301633	9606.ENSP00000355922	0	0	0	0	0.779	0	0	0.826	0.96
BIRC5	KIF20A	9606.ENSP00000301633	9606.ENSP00000378356	0	0	0	0	0.903	0.053	0	0.732	0.973
BIRC5	TOP2A	9606.ENSP00000301633	9606.ENSP00000411532	0	0	0	0	0.868	0	0	0.828	0.976
BIRC5	PBK	9606.ENSP00000301633	9606.ENSP00000428489	0	0	0	0	0.932	0.092	0	0.683	0.978
BIRC5	UBE2C	9606.ENSP00000301633	9606.ENSP00000348838	0	0	0	0	0.956	0.091	0	0.819	0.992
BIRC5	CDC20	9606.ENSP00000301633	9606.ENSP00000361540	0	0	0	0	0.954	0.045	0.5	0.811	0.995
BIRC5	CDK1	9606.ENSP00000301633	9606.ENSP00000378699	0	0	0	0	0.926	0.51	0.4	0.89	0.997
BUB1B	GMNN	9606.ENSP00000287598	9606.ENSP00000230056	0	0	0	0	0.347	0	0	0.247	0.487
BUB1B	DLGAP5	9606.ENSP00000287598	9606.ENSP00000247191	0	0	0	0	0.928	0	0	0.746	0.981
BUB1B	NCAPG	9606.ENSP00000287598	9606.ENSP00000251496	0	0	0	0	0.837	0	0	0.719	0.952
BUB1B	CCNB1	9606.ENSP00000287598	9606.ENSP00000256442	0	0	0	0	0.847	0.279	0.72	0.966	0.998
BUB1B	KIF11	9606.ENSP00000287598	9606.ENSP00000260731	0	0	0	0	0.937	0.31	0	0.875	0.994
BUB1B	NDC80	9606.ENSP00000287598	9606.ENSP00000261597	0	0	0	0	0.856	0.238	0.72	0.793	0.992
BUB1B	GINS1	9606.ENSP00000287598	9606.ENSP00000262460	0	0	0	0	0.532	0.065	0	0.315	0.674
BUB1B	NUF2	9606.ENSP00000287598	9606.ENSP00000271452	0	0	0	0	0.853	0.189	0.5	0.717	0.98
BUB1B	PLK2	9606.ENSP00000287598	9606.ENSP00000274289	0	0	0	0	0.244	0.175	0	0.337	0.55
BUB1B	FAM72A	9606.ENSP00000287598	9606.ENSP00000356096	0	0	0	0	0.357	0	0	0.107	0.401
BUB1B	CCNE2	9606.ENSP00000287598	9606.ENSP00000429089	0	0	0	0	0.22	0	0	0.367	0.486
BUB1B	EZH2	9606.ENSP00000287598	9606.ENSP00000320147	0	0	0	0	0.395	0.053	0	0.281	0.552
BUB1B	CENPW	9606.ENSP00000287598	9606.ENSP00000357308	0	0	0	0	0.485	0	0	0.197	0.569
BUB1B	UBE2T	9606.ENSP00000287598	9606.ENSP00000494957	0	0	0	0	0.46	0	0	0.271	0.59
BUB1B	FAM83D	9606.ENSP00000287598	9606.ENSP00000481465	0	0	0	0	0.463	0	0	0.391	0.659
BUB1B	DTL	9606.ENSP00000287598	9606.ENSP00000355958	0	0	0	0	0.784	0	0	0.162	0.811
BUB1B	ECT2	9606.ENSP00000287598	9606.ENSP00000376457	0	0	0	0	0.647	0	0	0.632	0.864
BUB1B	PCLAF	9606.ENSP00000287598	9606.ENSP00000300035	0	0	0	0	0.797	0	0	0.411	0.875
BUB1B	HMMR	9606.ENSP00000287598	9606.ENSP00000377492	0	0	0	0	0.792	0.115	0	0.412	0.882
BUB1B	PRC1	9606.ENSP00000287598	9606.ENSP00000377793	0	0	0	0	0.842	0	0	0.35	0.893
BUB1B	CDKN3	9606.ENSP00000287598	9606.ENSP00000335357	0	0	0	0	0.786	0.045	0	0.536	0.897
BUB1B	RACGAP1	9606.ENSP00000287598	9606.ENSP00000404190	0	0	0	0	0.746	0	0	0.694	0.919
BUB1B	RRM2	9606.ENSP00000287598	9606.ENSP00000353770	0	0	0	0	0.823	0	0	0.576	0.922
BUB1B	PBK	9606.ENSP00000287598	9606.ENSP00000428489	0	0	0	0	0.853	0.062	0	0.579	0.937
BUB1B	NUSAP1	9606.ENSP00000287598	9606.ENSP00000499238	0	0	0	0	0.852	0	0	0.696	0.953
BUB1B	MELK	9606.ENSP00000287598	9606.ENSP00000298048	0	0	0	0	0.856	0.046	0	0.683	0.953
BUB1B	KIF4A	9606.ENSP00000287598	9606.ENSP00000363524	0	0	0	0	0.896	0.081	0	0.696	0.968
BUB1B	KIF20A	9606.ENSP00000287598	9606.ENSP00000378356	0	0	0	0	0.911	0.071	0	0.752	0.977
BUB1B	PTTG1	9606.ENSP00000287598	9606.ENSP00000377536	0	0	0	0	0.606	0.336	0	0.923	0.978
BUB1B	TOP2A	9606.ENSP00000287598	9606.ENSP00000411532	0	0	0	0	0.925	0	0	0.747	0.98
BUB1B	TTK	9606.ENSP00000287598	9606.ENSP00000358813	0	0	0	0	0.865	0.292	0	0.918	0.991
BUB1B	UBE2C	9606.ENSP00000287598	9606.ENSP00000348838	0	0	0	0	0.832	0.287	0.72	0.768	0.991
BUB1B	CCNB2	9606.ENSP00000287598	9606.ENSP00000288207	0	0	0	0	0.835	0.279	0.4	0.914	0.993
BUB1B	ZWINT	9606.ENSP00000287598	9606.ENSP00000363055	0	0	0	0	0.787	0.823	0.5	0.814	0.996
BUB1B	NEK2	9606.ENSP00000287598	9606.ENSP00000355966	0	0	0	0	0.839	0.994	0.5	0.64	0.999
BUB1B	CDC20	9606.ENSP00000287598	9606.ENSP00000361540	0	0	0	0	0.901	0.999	0.8	0.999	0.999
BUB1B	CENPF	9606.ENSP00000287598	9606.ENSP00000355922	0	0	0	0	0.903	0	0.9	0.918	0.999
BUB1B	MAD2L1	9606.ENSP00000287598	9606.ENSP00000296509	0	0	0	0	0.72	0.999	0.8	0.988	0.999
BUB1B	CDK1	9606.ENSP00000287598	9606.ENSP00000378699	0	0	0	0	0.846	0.126	0.5	0.994	0.999
C1QC	C3	9606.ENSP00000363770	9606.ENSP00000245907	0	0	0	0	0.166	0	0	0.55	0.608
C1QC	LYVE1	9606.ENSP00000363770	9606.ENSP00000256178	0	0	0	0	0.342	0	0	0.181	0.438
C1QC	FCN3	9606.ENSP00000363770	9606.ENSP00000270879	0	0	0	0	0.168	0	0.4	0.305	0.622
C1QC	COL1A2	9606.ENSP00000363770	9606.ENSP00000297268	0	0	0.367	0	0.065	0.144	0	0.181	0.529
C1QC	CCL19	9606.ENSP00000363770	9606.ENSP00000308815	0	0	0	0	0.327	0	0	0.42	0.593
C1QC	MARCO	9606.ENSP00000363770	9606.ENSP00000318916	0	0	0.21	0.626	0.26	0.144	0	0.056	0.465
C1QC	FPR3	9606.ENSP00000363770	9606.ENSP00000341821	0	0	0	0	0.433	0	0	0.153	0.5
C1QC	CFH	9606.ENSP00000363770	9606.ENSP00000356399	0	0	0	0	0.109	0	0	0.419	0.46
C1QC	GPR34	9606.ENSP00000363770	9606.ENSP00000367384	0	0	0	0	0.344	0	0	0.22	0.466
C1QC	CCL18	9606.ENSP00000363770	9606.ENSP00000479955	0	0	0	0	0.377	0	0	0.224	0.496
C1QC	MS4A6A	9606.ENSP00000363770	9606.ENSP00000435844	0	0	0	0	0.349	0	0	0.325	0.541
C1QC	VSIG4	9606.ENSP00000363770	9606.ENSP00000363869	0	0	0	0	0.92	0	0	0.323	0.943
C3	CCL2	9606.ENSP00000245907	9606.ENSP00000225831	0	0	0	0	0.167	0	0	0.698	0.737
C3	SERPINF1	9606.ENSP00000245907	9606.ENSP00000254722	0	0	0	0	0.146	0	0	0.405	0.47
C3	THBS2	9606.ENSP00000245907	9606.ENSP00000355751	0	0	0	0	0.107	0	0	0.464	0.501
C3	MMP7	9606.ENSP00000245907	9606.ENSP00000260227	0	0	0	0	0.109	0	0	0.479	0.516
C3	LUM	9606.ENSP00000245907	9606.ENSP00000266718	0	0	0	0	0.097	0	0	0.511	0.54
C3	FN1	9606.ENSP00000245907	9606.ENSP00000346839	0	0	0	0	0.108	0.096	0	0.57	0.623
C3	C7	9606.ENSP00000245907	9606.ENSP00000322061	0	0	0	0	0.132	0	0	0.599	0.637
C3	FCN3	9606.ENSP00000245907	9606.ENSP00000270879	0	0	0	0	0.074	0	0.54	0.664	0.844
C3	VSIG4	9606.ENSP00000245907	9606.ENSP00000363869	0	0	0	0	0.087	0.937	0	0.998	0.999
C3	CFH	9606.ENSP00000245907	9606.ENSP00000356399	0	0	0	0	0.217	0.991	0.9	0.999	0.999
C7	LUM	9606.ENSP00000322061	9606.ENSP00000266718	0	0	0	0	0.182	0	0	0.464	0.542
C7	CCL19	9606.ENSP00000322061	9606.ENSP00000308815	0	0	0	0	0.409	0	0	0.079	0.432
C7	IGFALS	9606.ENSP00000322061	9606.ENSP00000416683	0	0	0	0	0.117	0	0	0.37	0.419
C7	CFH	9606.ENSP00000322061	9606.ENSP00000356399	0	0	0	0.55	0.166	0	0	0.471	0.539
CCL18	CCL2	9606.ENSP00000479955	9606.ENSP00000225831	0	0	0	0	0.131	0	0	0.643	0.676
CCL18	MMP7	9606.ENSP00000479955	9606.ENSP00000260227	0	0	0	0	0.139	0	0	0.473	0.527
CCL18	CCL19	9606.ENSP00000479955	9606.ENSP00000308815	0	0	0	0	0.29	0	0	0.78	0.837
CCL18	MARCO	9606.ENSP00000479955	9606.ENSP00000318916	0	0	0	0	0.308	0	0	0.227	0.442
CCL18	CXCL14	9606.ENSP00000479955	9606.ENSP00000337065	0	0	0	0	0.081	0	0	0.417	0.441
CCL18	FPR3	9606.ENSP00000479955	9606.ENSP00000341821	0	0	0	0	0.363	0	0	0.12	0.415
CCL18	VSIG4	9606.ENSP00000479955	9606.ENSP00000363869	0	0	0	0	0.337	0	0	0.157	0.417
CCL18	POSTN	9606.ENSP00000479955	9606.ENSP00000369071	0	0	0	0	0.101	0	0	0.435	0.471
CCL18	CXCL12	9606.ENSP00000479955	9606.ENSP00000379140	0	0	0	0	0.118	0	0	0.545	0.582
CCL18	CD44	9606.ENSP00000479955	9606.ENSP00000398632	0	0	0	0	0.061	0	0	0.478	0.489
CCL19	MMP2	9606.ENSP00000308815	9606.ENSP00000219070	0	0	0	0	0.061	0	0	0.426	0.437
CCL19	CCL2	9606.ENSP00000308815	9606.ENSP00000225831	0	0	0	0	0.086	0	0.4	0.82	0.892
CCL19	LYVE1	9606.ENSP00000308815	9606.ENSP00000256178	0	0	0	0	0.109	0	0	0.447	0.486
CCL19	MMP7	9606.ENSP00000308815	9606.ENSP00000260227	0	0	0	0	0.134	0	0	0.379	0.439
CCL19	FPR3	9606.ENSP00000308815	9606.ENSP00000341821	0	0	0	0	0.144	0	0	0.427	0.488
CCL19	CXCL14	9606.ENSP00000308815	9606.ENSP00000337065	0	0	0	0	0.208	0	0	0.488	0.577
CCL19	CD44	9606.ENSP00000308815	9606.ENSP00000398632	0	0	0	0	0.063	0	0	0.577	0.587
CCL19	CXCL12	9606.ENSP00000308815	9606.ENSP00000379140	0	0	0	0	0.252	0	0.5	0.917	0.966
CCL2	DCN	9606.ENSP00000225831	9606.ENSP00000052754	0	0	0	0	0.098	0	0	0.37	0.407
CCL2	MMP2	9606.ENSP00000225831	9606.ENSP00000219070	0	0	0	0	0.15	0	0	0.667	0.704
CCL2	CYP26A1	9606.ENSP00000225831	9606.ENSP00000224356	0	0	0	0	0.045	0	0	0.406	0.408
CCL2	IGF2BP3	9606.ENSP00000225831	9606.ENSP00000258729	0	0	0	0	0	0	0	0.403	0.403
CCL2	CLDN1	9606.ENSP00000225831	9606.ENSP00000295522	0	0	0	0	0.072	0	0	0.398	0.417
CCL2	COL1A2	9606.ENSP00000225831	9606.ENSP00000297268	0	0	0	0	0.11	0	0	0.432	0.473
CCL2	MMP7	9606.ENSP00000225831	9606.ENSP00000260227	0	0	0	0	0.062	0	0	0.479	0.49
CCL2	COL6A3	9606.ENSP00000225831	9606.ENSP00000295550	0	0	0	0	0.087	0	0	0.473	0.499
CCL2	COL3A1	9606.ENSP00000225831	9606.ENSP00000304408	0	0	0	0	0.151	0	0	0.447	0.511
CCL2	VCAN	9606.ENSP00000225831	9606.ENSP00000265077	0	0	0	0	0.067	0.292	0	0.328	0.517
CCL2	CXCL14	9606.ENSP00000225831	9606.ENSP00000337065	0	0	0	0	0.058	0	0	0.513	0.521
CCL2	VEGFC	9606.ENSP00000225831	9606.ENSP00000480043	0	0	0	0	0.084	0	0	0.507	0.529
CCL2	POSTN	9606.ENSP00000225831	9606.ENSP00000369071	0	0	0	0	0.146	0	0	0.478	0.536
CCL2	NT5E	9606.ENSP00000225831	9606.ENSP00000257770	0	0	0	0	0.103	0	0	0.507	0.538
CCL2	CFH	9606.ENSP00000225831	9606.ENSP00000356399	0	0	0	0	0.126	0	0	0.568	0.606
CCL2	PDGFRA	9606.ENSP00000225831	9606.ENSP00000257290	0	0	0	0	0.087	0	0	0.627	0.645
CCL2	ESR1	9606.ENSP00000225831	9606.ENSP00000405330	0	0	0	0	0	0	0	0.656	0.656
CCL2	TGFB2	9606.ENSP00000225831	9606.ENSP00000355896	0	0	0	0	0.075	0	0	0.702	0.712
CCL2	FN1	9606.ENSP00000225831	9606.ENSP00000346839	0	0	0	0	0.087	0	0	0.709	0.723
CCL2	CD44	9606.ENSP00000225831	9606.ENSP00000398632	0	0	0	0	0.174	0	0	0.786	0.815
CCL2	CXCL12	9606.ENSP00000225831	9606.ENSP00000379140	0	0	0	0	0.162	0	0	0.818	0.841
CCNB1	MMP2	9606.ENSP00000256442	9606.ENSP00000219070	0	0	0	0	0.068	0	0	0.474	0.488
CCNB1	GMNN	9606.ENSP00000256442	9606.ENSP00000230056	0	0	0	0	0.441	0	0	0.352	0.623
CCNB1	DLGAP5	9606.ENSP00000256442	9606.ENSP00000247191	0	0	0	0	0.88	0	0	0.723	0.965
CCNB1	NCAPG	9606.ENSP00000256442	9606.ENSP00000251496	0	0	0	0	0.824	0	0.4	0.672	0.962
CCNB1	COL1A2	9606.ENSP00000256442	9606.ENSP00000297268	0	0	0	0	0.064	0.094	0	0.402	0.449
CCNB1	CDKN2C	9606.ENSP00000256442	9606.ENSP00000262662	0	0	0	0	0.068	0.091	0	0.448	0.491
CCNB1	ESR1	9606.ENSP00000256442	9606.ENSP00000405330	0	0	0	0	0.06	0.045	0	0.574	0.585
CCNB1	CCND2	9606.ENSP00000256442	9606.ENSP00000261254	0	0	0	0.623	0.107	0.048	0	0.554	0.588
CCNB1	EZH2	9606.ENSP00000256442	9606.ENSP00000320147	0	0	0	0	0.336	0.045	0	0.413	0.595
CCNB1	FAM83D	9606.ENSP00000256442	9606.ENSP00000481465	0	0	0	0	0.476	0	0	0.27	0.601
CCNB1	DTL	9606.ENSP00000256442	9606.ENSP00000355958	0	0	0	0	0.523	0	0	0.281	0.643
CCNB1	CENPW	9606.ENSP00000256442	9606.ENSP00000357308	0	0	0	0	0.585	0	0	0.184	0.647
CCNB1	PLK2	9606.ENSP00000256442	9606.ENSP00000274289	0	0	0	0	0.361	0.278	0	0.395	0.697
CCNB1	GINS1	9606.ENSP00000256442	9606.ENSP00000262460	0	0	0	0	0.456	0.091	0	0.462	0.711
CCNB1	CCNE2	9606.ENSP00000256442	9606.ENSP00000429089	0	0	0	0.628	0.456	0	0	0.569	0.755
CCNB1	PCLAF	9606.ENSP00000256442	9606.ENSP00000300035	0	0	0	0	0.542	0	0	0.574	0.796
CCNB1	UBE2T	9606.ENSP00000256442	9606.ENSP00000494957	0	0	0	0	0.79	0.072	0	0.296	0.851
CCNB1	RRM2	9606.ENSP00000256442	9606.ENSP00000353770	0	0	0	0	0.653	0	0	0.739	0.905
CCNB1	NEK2	9606.ENSP00000256442	9606.ENSP00000355966	0	0	0	0	0.782	0	0	0.606	0.91
CCNB1	ECT2	9606.ENSP00000256442	9606.ENSP00000376457	0	0	0	0	0.62	0.071	0	0.768	0.911
CCNB1	NUSAP1	9606.ENSP00000256442	9606.ENSP00000499238	0	0	0	0	0.84	0	0	0.543	0.923
CCNB1	KIF4A	9606.ENSP00000256442	9606.ENSP00000363524	0	0	0	0	0.82	0	0	0.636	0.931
CCNB1	PRC1	9606.ENSP00000256442	9606.ENSP00000377793	0	0	0	0	0.825	0.356	0	0.452	0.932
CCNB1	TTK	9606.ENSP00000256442	9606.ENSP00000358813	0	0	0	0	0.783	0.071	0	0.706	0.936
CCNB1	CDKN3	9606.ENSP00000256442	9606.ENSP00000335357	0	0	0	0	0.812	0.175	0	0.65	0.941
CCNB1	HMMR	9606.ENSP00000256442	9606.ENSP00000377492	0	0	0	0	0.799	0.091	0	0.709	0.942
CCNB1	ZWINT	9606.ENSP00000256442	9606.ENSP00000363055	0	0	0	0	0.775	0	0.4	0.66	0.95
CCNB1	RACGAP1	9606.ENSP00000256442	9606.ENSP00000404190	0	0	0	0	0.811	0	0	0.757	0.952
CCNB1	KIF20A	9606.ENSP00000256442	9606.ENSP00000378356	0	0	0	0	0.843	0	0	0.722	0.954
CCNB1	PBK	9606.ENSP00000256442	9606.ENSP00000428489	0	0	0	0	0.858	0.098	0	0.729	0.962
CCNB1	KIF11	9606.ENSP00000256442	9606.ENSP00000260731	0	0	0	0	0.849	0.136	0	0.762	0.966
CCNB1	NUF2	9606.ENSP00000256442	9606.ENSP00000271452	0	0	0	0	0.848	0	0.4	0.668	0.967
CCNB1	MELK	9606.ENSP00000256442	9606.ENSP00000298048	0	0	0	0	0.849	0.126	0	0.808	0.972
CCNB1	NDC80	9606.ENSP00000256442	9606.ENSP00000261597	0	0	0	0	0.851	0.226	0.72	0.492	0.981
CCNB1	PTTG1	9606.ENSP00000256442	9606.ENSP00000377536	0	0	0	0	0.854	0	0	0.899	0.984
CCNB1	CENPF	9606.ENSP00000256442	9606.ENSP00000355922	0	0	0	0	0.832	0	0.72	0.773	0.988
CCNB1	MAD2L1	9606.ENSP00000256442	9606.ENSP00000296509	0	0	0	0	0.812	0.127	0.4	0.899	0.988
CCNB1	TOP2A	9606.ENSP00000256442	9606.ENSP00000411532	0	0	0	0	0.859	0.052	0	0.925	0.989
CCNB1	UBE2C	9606.ENSP00000256442	9606.ENSP00000348838	0	0	0	0	0.859	0.072	0.5	0.877	0.99
CCNB1	CCNB2	9606.ENSP00000256442	9606.ENSP00000288207	0	0	0.067	0.942	0.785	0.803	0.9	0.741	0.998
CCNB1	CDC20	9606.ENSP00000256442	9606.ENSP00000361540	0	0	0	0	0.91	0.989	0.9	0.97	0.999
CCNB1	CDK1	9606.ENSP00000256442	9606.ENSP00000378699	0	0	0	0	0.895	0.999	0.9	0.999	0.999
CCNB2	GMNN	9606.ENSP00000288207	9606.ENSP00000230056	0	0	0	0	0.366	0	0	0.349	0.569
CCNB2	DLGAP5	9606.ENSP00000288207	9606.ENSP00000247191	0	0	0	0	0.881	0	0	0.79	0.974
CCNB2	NCAPG	9606.ENSP00000288207	9606.ENSP00000251496	0	0	0	0	0.823	0	0.4	0.742	0.97
CCNB2	KIF11	9606.ENSP00000288207	9606.ENSP00000260731	0	0	0	0	0.841	0.136	0	0.629	0.944
CCNB2	NDC80	9606.ENSP00000288207	9606.ENSP00000261597	0	0	0	0	0.675	0.16	0.4	0.329	0.875
CCNB2	GINS1	9606.ENSP00000288207	9606.ENSP00000262460	0	0	0	0	0.239	0.091	0	0.311	0.482
CCNB2	CDKN2C	9606.ENSP00000288207	9606.ENSP00000262662	0	0	0	0	0.072	0.091	0	0.409	0.458
CCNB2	CPEB3	9606.ENSP00000288207	9606.ENSP00000265997	0	0	0	0	0.055	0	0.9	0.07	0.904
CCNB2	NUF2	9606.ENSP00000288207	9606.ENSP00000271452	0	0	0	0	0.744	0	0.4	0.594	0.932
CCNB2	PLK2	9606.ENSP00000288207	9606.ENSP00000274289	0	0	0	0	0.359	0.278	0	0.277	0.636
CCNB2	EZH2	9606.ENSP00000288207	9606.ENSP00000320147	0	0	0	0	0.347	0.045	0	0.305	0.529
CCNB2	DTL	9606.ENSP00000288207	9606.ENSP00000355958	0	0	0	0	0.475	0	0	0.199	0.562
CCNB2	FAM83D	9606.ENSP00000288207	9606.ENSP00000481465	0	0	0	0	0.433	0	0	0.323	0.599
CCNB2	CENPW	9606.ENSP00000288207	9606.ENSP00000357308	0	0	0	0	0.542	0	0	0.223	0.629
CCNB2	UBE2T	9606.ENSP00000288207	9606.ENSP00000494957	0	0	0	0	0.487	0.072	0	0.346	0.662
CCNB2	ECT2	9606.ENSP00000288207	9606.ENSP00000376457	0	0	0	0	0.582	0.071	0	0.583	0.824
CCNB2	RACGAP1	9606.ENSP00000288207	9606.ENSP00000404190	0	0	0	0	0.548	0	0	0.638	0.829
CCNB2	KIF4A	9606.ENSP00000288207	9606.ENSP00000363524	0	0	0	0	0.724	0	0	0.529	0.864
CCNB2	PBK	9606.ENSP00000288207	9606.ENSP00000428489	0	0	0	0	0.763	0.098	0	0.486	0.88
CCNB2	PCLAF	9606.ENSP00000288207	9606.ENSP00000300035	0	0	0	0	0.807	0	0	0.413	0.882
CCNB2	HMMR	9606.ENSP00000288207	9606.ENSP00000377492	0	0	0	0	0.796	0.091	0	0.446	0.888
CCNB2	CDKN3	9606.ENSP00000288207	9606.ENSP00000335357	0	0	0	0	0.815	0.175	0	0.358	0.893
CCNB2	CCNE2	9606.ENSP00000288207	9606.ENSP00000429089	0	0	0	0.632	0.444	0.616	0	0.565	0.899
CCNB2	NEK2	9606.ENSP00000288207	9606.ENSP00000355966	0	0	0	0	0.67	0	0	0.717	0.902
CCNB2	RRM2	9606.ENSP00000288207	9606.ENSP00000353770	0	0	0	0	0.566	0	0	0.808	0.913
CCNB2	ZWINT	9606.ENSP00000288207	9606.ENSP00000363055	0	0	0	0	0.539	0	0.4	0.735	0.92
CCNB2	PRC1	9606.ENSP00000288207	9606.ENSP00000377793	0	0	0	0	0.824	0.128	0	0.554	0.925
CCNB2	KIF20A	9606.ENSP00000288207	9606.ENSP00000378356	0	0	0	0	0.842	0	0	0.624	0.938
CCNB2	TTK	9606.ENSP00000288207	9606.ENSP00000358813	0	0	0	0	0.852	0.071	0	0.736	0.96
CCNB2	MAD2L1	9606.ENSP00000288207	9606.ENSP00000296509	0	0	0	0	0.615	0.127	0.4	0.835	0.962
CCNB2	NUSAP1	9606.ENSP00000288207	9606.ENSP00000499238	0	0	0	0	0.848	0	0	0.761	0.962
CCNB2	UBE2C	9606.ENSP00000288207	9606.ENSP00000348838	0	0	0	0	0.861	0.072	0	0.774	0.968
CCNB2	PTTG1	9606.ENSP00000288207	9606.ENSP00000377536	0	0	0	0	0.863	0	0	0.79	0.97
CCNB2	CENPF	9606.ENSP00000288207	9606.ENSP00000355922	0	0	0	0	0.828	0	0.4	0.767	0.974
CCNB2	MELK	9606.ENSP00000288207	9606.ENSP00000298048	0	0	0	0	0.852	0.126	0	0.822	0.975
CCNB2	TOP2A	9606.ENSP00000288207	9606.ENSP00000411532	0	0	0	0	0.875	0.052	0	0.809	0.975
CCNB2	CDK1	9606.ENSP00000288207	9606.ENSP00000378699	0	0	0	0	0.899	0.882	0.9	0.996	0.999
CCNB2	CDC20	9606.ENSP00000288207	9606.ENSP00000361540	0	0	0	0	0.947	0.312	0.9	0.87	0.999
CCND2	PDGFRA	9606.ENSP00000261254	9606.ENSP00000257290	0	0	0	0	0.062	0.175	0	0.379	0.477
CCND2	RACGAP1	9606.ENSP00000261254	9606.ENSP00000404190	0	0	0	0	0	0	0	0.409	0.408
CCND2	EZH2	9606.ENSP00000261254	9606.ENSP00000320147	0	0	0	0	0.069	0	0	0.456	0.472
CCND2	CD44	9606.ENSP00000261254	9606.ENSP00000398632	0	0	0	0	0.093	0.172	0	0.402	0.512
CCND2	ESR1	9606.ENSP00000261254	9606.ENSP00000405330	0	0	0	0	0.055	0	0	0.51	0.517
CCND2	TOP2A	9606.ENSP00000261254	9606.ENSP00000411532	0	0	0	0	0.044	0	0	0.537	0.538
CCND2	FN1	9606.ENSP00000261254	9606.ENSP00000346839	0	0	0	0	0.057	0	0	0.588	0.595
CCND2	CCNE2	9606.ENSP00000261254	9606.ENSP00000429089	0	0	0	0.659	0.102	0	0	0.574	0.601
CCND2	CDK1	9606.ENSP00000261254	9606.ENSP00000378699	0	0	0	0	0.108	0.587	0	0.72	0.888
CCND2	CDKN2C	9606.ENSP00000261254	9606.ENSP00000262662	0	0	0	0	0	0.175	0.9	0.588	0.963
CCNE2	GMNN	9606.ENSP00000429089	9606.ENSP00000230056	0	0	0	0	0.209	0	0	0.427	0.528
CCNE2	DLGAP5	9606.ENSP00000429089	9606.ENSP00000247191	0	0	0	0	0.234	0	0	0.26	0.409
CCNE2	KIF11	9606.ENSP00000429089	9606.ENSP00000260731	0	0	0	0	0.385	0	0	0.273	0.533
CCNE2	GINS1	9606.ENSP00000429089	9606.ENSP00000262460	0	0	0	0	0.215	0	0	0.328	0.45
CCNE2	CDKN2C	9606.ENSP00000429089	9606.ENSP00000262662	0	0	0	0	0.084	0	0	0.442	0.467
CCNE2	MAD2L1	9606.ENSP00000429089	9606.ENSP00000296509	0	0	0	0	0.277	0	0	0.396	0.544
CCNE2	MELK	9606.ENSP00000429089	9606.ENSP00000298048	0	0	0	0	0.31	0.057	0	0.182	0.422
CCNE2	PCLAF	9606.ENSP00000429089	9606.ENSP00000300035	0	0	0	0	0.27	0	0	0.479	0.603
CCNE2	EZH2	9606.ENSP00000429089	9606.ENSP00000320147	0	0	0	0	0.182	0.051	0	0.384	0.48
CCNE2	RRM2	9606.ENSP00000429089	9606.ENSP00000353770	0	0	0	0	0.402	0	0	0.642	0.777
CCNE2	CENPF	9606.ENSP00000429089	9606.ENSP00000355922	0	0	0	0	0.2	0	0	0.347	0.455
CCNE2	DTL	9606.ENSP00000429089	9606.ENSP00000355958	0	0	0	0	0.511	0	0	0.157	0.571
CCNE2	NEK2	9606.ENSP00000429089	9606.ENSP00000355966	0	0	0	0	0.194	0	0	0.336	0.442
CCNE2	TTK	9606.ENSP00000429089	9606.ENSP00000358813	0	0	0	0	0.268	0	0	0.31	0.474
CCNE2	CDC20	9606.ENSP00000429089	9606.ENSP00000361540	0	0	0	0	0.149	0.068	0	0.474	0.547
CCNE2	ZWINT	9606.ENSP00000429089	9606.ENSP00000363055	0	0	0	0	0.349	0	0	0.224	0.474
CCNE2	KIF4A	9606.ENSP00000429089	9606.ENSP00000363524	0	0	0	0	0.208	0	0	0.293	0.416
CCNE2	ECT2	9606.ENSP00000429089	9606.ENSP00000376457	0	0	0	0	0.303	0.079	0	0.269	0.49
CCNE2	HMMR	9606.ENSP00000429089	9606.ENSP00000377492	0	0	0	0	0.2	0	0	0.298	0.415
CCNE2	CDK1	9606.ENSP00000429089	9606.ENSP00000378699	0	0	0	0	0.356	0.722	0	0.657	0.933
CCNE2	ESR1	9606.ENSP00000429089	9606.ENSP00000405330	0	0	0	0	0	0	0	0.402	0.402
CCNE2	TOP2A	9606.ENSP00000429089	9606.ENSP00000411532	0	0	0	0	0.286	0	0	0.415	0.565
CCNE2	PBK	9606.ENSP00000429089	9606.ENSP00000428489	0	0	0	0	0.316	0.074	0	0.176	0.433
CCNE2	NUSAP1	9606.ENSP00000429089	9606.ENSP00000499238	0	0	0	0	0.27	0	0	0.319	0.482
CD248	PDGFRA	9606.ENSP00000308117	9606.ENSP00000257290	0	0	0	0	0.254	0	0	0.302	0.458
CD248	LUM	9606.ENSP00000308117	9606.ENSP00000266718	0	0	0	0	0.29	0.099	0	0.209	0.45
CD248	COL6A3	9606.ENSP00000308117	9606.ENSP00000295550	0	0	0	0	0.296	0.091	0	0.173	0.425
CD248	COL1A2	9606.ENSP00000308117	9606.ENSP00000297268	0	0	0	0	0.509	0.091	0	0.354	0.686
CD248	COL3A1	9606.ENSP00000308117	9606.ENSP00000304408	0	0	0	0	0.453	0.091	0	0.225	0.582
CD248	POSTN	9606.ENSP00000308117	9606.ENSP00000369071	0	0	0	0	0.276	0.046	0	0.226	0.419
CD248	COL4A1	9606.ENSP00000308117	9606.ENSP00000364979	0	0	0	0	0.179	0.091	0	0.289	0.423
CD248	FN1	9606.ENSP00000308117	9606.ENSP00000346839	0	0	0	0	0.109	0	0	0.966	0.968
CD44	DCN	9606.ENSP00000398632	9606.ENSP00000052754	0	0	0	0	0.069	0	0	0.508	0.523
CD44	NID2	9606.ENSP00000398632	9606.ENSP00000216286	0	0	0	0	0	0	0	0.48	0.48
CD44	MMP2	9606.ENSP00000398632	9606.ENSP00000219070	0	0	0	0	0.08	0	0.5	0.942	0.971
CD44	LYVE1	9606.ENSP00000398632	9606.ENSP00000256178	0	0	0	0.629	0	0	0.5	0.692	0.839
CD44	PDGFRA	9606.ENSP00000398632	9606.ENSP00000257290	0	0	0	0	0.073	0.188	0	0.587	0.662
CD44	NT5E	9606.ENSP00000398632	9606.ENSP00000257770	0	0	0	0	0.149	0	0	0.889	0.901
CD44	IGF2BP3	9606.ENSP00000398632	9606.ENSP00000258729	0	0	0	0	0.062	0	0	0.558	0.567
CD44	MMP7	9606.ENSP00000398632	9606.ENSP00000260227	0	0	0	0	0.093	0.292	0.5	0.926	0.973
CD44	VCAN	9606.ENSP00000398632	9606.ENSP00000265077	0	0	0	0	0.083	0.464	0	0.993	0.996
CD44	LUM	9606.ENSP00000398632	9606.ENSP00000266718	0	0	0	0	0.076	0	0	0.61	0.624
CD44	COL6A3	9606.ENSP00000398632	9606.ENSP00000295550	0	0	0	0	0.061	0	0.9	0.229	0.921
CD44	COL1A2	9606.ENSP00000398632	9606.ENSP00000297268	0	0	0	0	0.056	0	0.9	0.886	0.988
CD44	COL14A1	9606.ENSP00000398632	9606.ENSP00000297848	0	0	0	0	0.057	0.287	0	0.478	0.618
CD44	CLEC1B	9606.ENSP00000398632	9606.ENSP00000298527	0	0	0	0	0.085	0	0	0.458	0.483
CD44	COL3A1	9606.ENSP00000398632	9606.ENSP00000304408	0	0	0	0	0.049	0	0	0.596	0.599
CD44	EZH2	9606.ENSP00000398632	9606.ENSP00000320147	0	0	0	0	0.067	0	0	0.48	0.494
CD44	FBN1	9606.ENSP00000398632	9606.ENSP00000325527	0	0	0	0	0.075	0	0	0.565	0.58
CD44	CLEC4G	9606.ENSP00000398632	9606.ENSP00000327599	0	0	0	0	0.044	0	0	0.957	0.957
CD44	PLCB1	9606.ENSP00000398632	9606.ENSP00000338185	0	0	0	0	0	0	0	0.416	0.416
CD44	PTN	9606.ENSP00000398632	9606.ENSP00000341170	0	0	0	0	0	0	0	0.546	0.546
CD44	FN1	9606.ENSP00000398632	9606.ENSP00000346839	0	0	0	0	0.073	0.292	0.9	0.996	0.999
CD44	TPM1	9606.ENSP00000398632	9606.ENSP00000351022	0	0	0	0	0.074	0	0	0.45	0.469
CD44	ENAH	9606.ENSP00000398632	9606.ENSP00000355809	0	0	0	0	0.059	0	0	0.566	0.574
CD44	TGFB2	9606.ENSP00000398632	9606.ENSP00000355896	0	0	0	0	0.095	0	0	0.48	0.509
CD44	CFH	9606.ENSP00000398632	9606.ENSP00000356399	0	0	0	0	0.074	0	0	0.676	0.687
CD44	COL4A1	9606.ENSP00000398632	9606.ENSP00000364979	0	0	0	0	0.067	0	0.9	0.29	0.928
CD44	POSTN	9606.ENSP00000398632	9606.ENSP00000369071	0	0	0	0	0.056	0	0	0.447	0.455
CD44	STAB2	9606.ENSP00000398632	9606.ENSP00000373539	0	0	0	0	0	0	0.5	0.752	0.87
CD44	HMMR	9606.ENSP00000398632	9606.ENSP00000377492	0	0	0	0	0	0	0.5	0.991	0.995
CD44	GPC3	9606.ENSP00000398632	9606.ENSP00000377836	0	0	0	0	0	0	0	0.54	0.54
CD44	KIF20A	9606.ENSP00000398632	9606.ENSP00000378356	0	0	0	0	0	0.292	0	0.411	0.565
CD44	CDK1	9606.ENSP00000398632	9606.ENSP00000378699	0	0	0	0	0.042	0	0	0.593	0.593
CD44	CXCL12	9606.ENSP00000398632	9606.ENSP00000379140	0	0	0	0	0	0	0	0.961	0.961
CD44	FAM83D	9606.ENSP00000398632	9606.ENSP00000481465	0	0	0	0	0	0	0	0.407	0.407
CD44	SFRP4	9606.ENSP00000398632	9606.ENSP00000410715	0	0	0	0	0.042	0	0	0.479	0.479
CD44	VEGFC	9606.ENSP00000398632	9606.ENSP00000480043	0	0	0	0	0.067	0	0	0.61	0.62
CD44	TGFBI	9606.ENSP00000398632	9606.ENSP00000416330	0	0	0	0	0.153	0	0	0.594	0.641
CD44	ESR1	9606.ENSP00000398632	9606.ENSP00000405330	0	0	0	0	0.058	0	0	0.765	0.769
CDC20	GMNN	9606.ENSP00000361540	9606.ENSP00000230056	0	0	0	0	0.247	0.625	0	0.639	0.889
CDC20	DLGAP5	9606.ENSP00000361540	9606.ENSP00000247191	0	0	0	0	0.931	0	0	0.735	0.981
CDC20	NCAPG	9606.ENSP00000361540	9606.ENSP00000251496	0	0	0	0	0.816	0	0	0.737	0.949
CDC20	KIF11	9606.ENSP00000361540	9606.ENSP00000260731	0	0	0	0	0.92	0.143	0	0.825	0.987
CDC20	NDC80	9606.ENSP00000361540	9606.ENSP00000261597	0	0	0	0	0.825	0	0.5	0.609	0.962
CDC20	NUF2	9606.ENSP00000361540	9606.ENSP00000271452	0	0	0	0	0.718	0	0.5	0.751	0.962
CDC20	PLK2	9606.ENSP00000361540	9606.ENSP00000274289	0	0	0	0	0.357	0.127	0	0.279	0.559
CDC20	MAD2L1	9606.ENSP00000361540	9606.ENSP00000296509	0	0	0	0	0.632	0.999	0.9	0.981	0.999
CDC20	MELK	9606.ENSP00000361540	9606.ENSP00000298048	0	0	0	0	0.897	0.046	0	0.665	0.964
CDC20	PCLAF	9606.ENSP00000361540	9606.ENSP00000300035	0	0	0	0	0.747	0	0	0.551	0.881
CDC20	EZH2	9606.ENSP00000361540	9606.ENSP00000320147	0	0	0	0	0.3	0.092	0	0.286	0.507
CDC20	CDKN3	9606.ENSP00000361540	9606.ENSP00000335357	0	0	0	0	0.799	0.178	0	0.364	0.885
CDC20	UBE2C	9606.ENSP00000361540	9606.ENSP00000348838	0	0	0	0	0.951	0.957	0.54	0.891	0.999
CDC20	RRM2	9606.ENSP00000361540	9606.ENSP00000353770	0	0	0	0	0.77	0.049	0	0.609	0.907
CDC20	CENPF	9606.ENSP00000361540	9606.ENSP00000355922	0	0	0	0	0.777	0	0.8	0.801	0.99
CDC20	DTL	9606.ENSP00000361540	9606.ENSP00000355958	0	0	0	0	0.485	0	0	0.4	0.678
CDC20	NEK2	9606.ENSP00000361540	9606.ENSP00000355966	0	0	0	0	0.833	0.994	0.5	0.667	0.999
CDC20	CENPW	9606.ENSP00000361540	9606.ENSP00000357308	0	0	0	0	0.62	0	0	0.293	0.72
CDC20	TTK	9606.ENSP00000361540	9606.ENSP00000358813	0	0	0	0	0.905	0.327	0	0.869	0.99
CDC20	FAM83D	9606.ENSP00000361540	9606.ENSP00000481465	0	0	0	0	0.517	0	0	0.324	0.659
CDC20	UBE2T	9606.ENSP00000361540	9606.ENSP00000494957	0	0	0	0	0.468	0.108	0	0.377	0.679
CDC20	ECT2	9606.ENSP00000361540	9606.ENSP00000376457	0	0	0	0	0.562	0	0	0.4	0.726
CDC20	RACGAP1	9606.ENSP00000361540	9606.ENSP00000404190	0	0	0	0	0.647	0	0	0.602	0.853
CDC20	HMMR	9606.ENSP00000361540	9606.ENSP00000377492	0	0	0	0	0.794	0.099	0	0.416	0.882
CDC20	KIF4A	9606.ENSP00000361540	9606.ENSP00000363524	0	0	0	0	0.843	0	0	0.639	0.941
CDC20	NUSAP1	9606.ENSP00000361540	9606.ENSP00000499238	0	0	0	0	0.862	0	0	0.629	0.946
CDC20	PRC1	9606.ENSP00000361540	9606.ENSP00000377793	0	0	0	0	0.905	0	0	0.471	0.947
CDC20	PBK	9606.ENSP00000361540	9606.ENSP00000428489	0	0	0	0	0.882	0.067	0	0.661	0.959
CDC20	ZWINT	9606.ENSP00000361540	9606.ENSP00000363055	0	0	0	0	0.574	0.292	0.8	0.543	0.968
CDC20	TOP2A	9606.ENSP00000361540	9606.ENSP00000411532	0	0	0	0	0.908	0	0	0.797	0.98
CDC20	KIF20A	9606.ENSP00000361540	9606.ENSP00000378356	0	0	0	0	0.92	0	0	0.781	0.981
CDC20	PTTG1	9606.ENSP00000361540	9606.ENSP00000377536	0	0	0	0	0.889	0.923	0.65	0.969	0.999
CDC20	CDK1	9606.ENSP00000361540	9606.ENSP00000378699	0	0	0	0	0.903	0.769	0.5	0.984	0.999
CDH11	DCN	9606.ENSP00000268603	9606.ENSP00000052754	0	0	0	0	0.34	0	0	0.344	0.549
CDH11	MMP2	9606.ENSP00000268603	9606.ENSP00000219070	0	0	0	0	0.218	0.048	0	0.36	0.482
CDH11	PDGFRA	9606.ENSP00000268603	9606.ENSP00000257290	0	0	0	0	0.357	0.314	0	0.325	0.676
CDH11	COL8A1	9606.ENSP00000268603	9606.ENSP00000261037	0	0	0	0	0.255	0.045	0	0.252	0.421
CDH11	CDH6	9606.ENSP00000268603	9606.ENSP00000265071	0	0	0.058	0.958	0.072	0	0.54	0.396	0.724
CDH11	LUM	9606.ENSP00000268603	9606.ENSP00000266718	0	0	0	0	0.358	0	0	0.292	0.526
CDH11	COL4A1	9606.ENSP00000268603	9606.ENSP00000364979	0	0	0	0	0.248	0.045	0	0.256	0.419
CDH11	CXCL12	9606.ENSP00000268603	9606.ENSP00000379140	0	0	0	0	0.197	0	0	0.36	0.464
CDH11	THBS2	9606.ENSP00000268603	9606.ENSP00000355751	0	0	0	0	0.25	0.089	0	0.313	0.489
CDH11	FBN1	9606.ENSP00000268603	9606.ENSP00000325527	0	0	0	0	0.348	0.089	0	0.272	0.53
CDH11	COL6A3	9606.ENSP00000268603	9606.ENSP00000295550	0	0	0	0	0.358	0.045	0	0.305	0.537
CDH11	FN1	9606.ENSP00000268603	9606.ENSP00000346839	0	0	0.28	0	0.172	0.048	0	0.479	0.664
CDH11	POSTN	9606.ENSP00000268603	9606.ENSP00000369071	0	0	0	0	0.42	0	0	0.46	0.673
CDH11	COL1A2	9606.ENSP00000268603	9606.ENSP00000297268	0	0	0	0	0.511	0.045	0	0.394	0.693
CDH11	COL3A1	9606.ENSP00000268603	9606.ENSP00000304408	0	0	0	0	0.522	0.045	0	0.387	0.695
CDH6	LUM	9606.ENSP00000265071	9606.ENSP00000266718	0	0	0	0	0.056	0	0	0.406	0.415
CDH6	COL15A1	9606.ENSP00000265071	9606.ENSP00000364140	0	0	0	0	0.047	0	0	0.423	0.426
CDK1	GMNN	9606.ENSP00000378699	9606.ENSP00000230056	0	0	0	0	0.52	0.623	0	0.325	0.867
CDK1	DLGAP5	9606.ENSP00000378699	9606.ENSP00000247191	0	0	0	0	0.877	0.335	0	0.517	0.957
CDK1	NCAPG	9606.ENSP00000378699	9606.ENSP00000251496	0	0	0	0	0.866	0.292	0.4	0.708	0.981
CDK1	SPDYE1	9606.ENSP00000378699	9606.ENSP00000258704	0	0	0	0	0	0	0.9	0.072	0.903
CDK1	IGF2BP3	9606.ENSP00000378699	9606.ENSP00000258729	0	0	0	0	0.193	0.292	0	0.179	0.49
CDK1	KIF11	9606.ENSP00000378699	9606.ENSP00000260731	0	0	0	0	0.858	0.364	0	0.869	0.987
CDK1	NDC80	9606.ENSP00000378699	9606.ENSP00000261597	0	0	0	0	0.862	0	0.4	0.524	0.957
CDK1	GINS1	9606.ENSP00000378699	9606.ENSP00000262460	0	0	0	0	0.38	0.094	0	0.552	0.726
CDK1	CDKN2C	9606.ENSP00000378699	9606.ENSP00000262662	0	0	0	0	0.169	0.094	0	0.476	0.571
CDK1	CPEB3	9606.ENSP00000378699	9606.ENSP00000265997	0	0	0	0	0	0.094	0.9	0.183	0.919
CDK1	NUF2	9606.ENSP00000378699	9606.ENSP00000271452	0	0	0	0	0.867	0	0.4	0.51	0.957
CDK1	PLK2	9606.ENSP00000378699	9606.ENSP00000274289	0	0	0.126	0.629	0.297	0.15	0	0.249	0.555
CDK1	MAD2L1	9606.ENSP00000378699	9606.ENSP00000296509	0	0	0	0	0.857	0.113	0.5	0.896	0.992
CDK1	MELK	9606.ENSP00000378699	9606.ENSP00000298048	0	0	0.091	0.704	0.868	0.095	0	0.205	0.902
CDK1	PCLAF	9606.ENSP00000378699	9606.ENSP00000300035	0	0	0	0	0.818	0	0	0.352	0.877
CDK1	EZH2	9606.ENSP00000378699	9606.ENSP00000320147	0	0	0	0	0.371	0.823	0	0.716	0.965
CDK1	SPDYE3	9606.ENSP00000378699	9606.ENSP00000329565	0	0	0	0	0	0	0.9	0	0.9
CDK1	CDKN3	9606.ENSP00000378699	9606.ENSP00000335357	0	0	0	0	0.828	0.706	0	0.688	0.982
CDK1	FN1	9606.ENSP00000378699	9606.ENSP00000346839	0	0	0	0	0.061	0.045	0	0.595	0.605
CDK1	UBE2C	9606.ENSP00000378699	9606.ENSP00000348838	0	0	0	0	0.86	0.091	0.5	0.758	0.982
CDK1	RRM2	9606.ENSP00000378699	9606.ENSP00000353770	0	0	0	0	0.819	0.292	0	0.808	0.973
CDK1	CENPF	9606.ENSP00000378699	9606.ENSP00000355922	0	0	0	0	0.825	0.292	0.4	0.745	0.978
CDK1	DTL	9606.ENSP00000378699	9606.ENSP00000355958	0	0	0	0	0.788	0.292	0	0.418	0.905
CDK1	NEK2	9606.ENSP00000378699	9606.ENSP00000355966	0	0	0.13	0.733	0.832	0	0	0.493	0.919
CDK1	CENPW	9606.ENSP00000378699	9606.ENSP00000357308	0	0	0	0	0.631	0	0	0.162	0.677
CDK1	TTK	9606.ENSP00000378699	9606.ENSP00000358813	0	0	0	0.646	0.862	0.099	0	0.301	0.905
CDK1	ZWINT	9606.ENSP00000378699	9606.ENSP00000363055	0	0	0	0	0.79	0	0.4	0.638	0.95
CDK1	KIF4A	9606.ENSP00000378699	9606.ENSP00000363524	0	0	0	0	0.82	0	0	0.527	0.911
CDK1	ECT2	9606.ENSP00000378699	9606.ENSP00000376457	0	0	0	0	0.774	0.071	0	0.838	0.963
CDK1	HMMR	9606.ENSP00000378699	9606.ENSP00000377492	0	0	0	0	0.829	0.094	0	0.59	0.931
CDK1	PTTG1	9606.ENSP00000378699	9606.ENSP00000377536	0	0	0	0	0.856	0	0	0.902	0.985
CDK1	PRC1	9606.ENSP00000378699	9606.ENSP00000377793	0	0	0	0	0.835	0.36	0	0.454	0.937
CDK1	KIF20A	9606.ENSP00000378699	9606.ENSP00000378356	0	0	0	0	0.849	0	0	0.737	0.958
CDK1	MARCKS	9606.ENSP00000378699	9606.ENSP00000478061	0	0	0	0	0.058	0.363	0	0.167	0.457
CDK1	ESR1	9606.ENSP00000378699	9606.ENSP00000405330	0	0	0	0	0	0.099	0	0.515	0.544
CDK1	FAM83D	9606.ENSP00000378699	9606.ENSP00000481465	0	0	0	0	0.463	0	0	0.573	0.76
CDK1	UBE2T	9606.ENSP00000378699	9606.ENSP00000494957	0	0	0	0	0.783	0.091	0	0.275	0.844
CDK1	SPDYE6	9606.ENSP00000378699	9606.ENSP00000485230	0	0	0	0	0	0	0.9	0	0.9
CDK1	SPDYE2	9606.ENSP00000378699	9606.ENSP00000421686	0	0	0	0	0	0	0.9	0	0.9
CDK1	SPDYE5	9606.ENSP00000378699	9606.ENSP00000485398	0	0	0	0	0	0	0.9	0	0.9
CDK1	NUSAP1	9606.ENSP00000378699	9606.ENSP00000499238	0	0	0	0	0.856	0	0	0.641	0.946
CDK1	RACGAP1	9606.ENSP00000378699	9606.ENSP00000404190	0	0	0	0	0.692	0.292	0	0.832	0.96
CDK1	PBK	9606.ENSP00000378699	9606.ENSP00000428489	0	0	0	0	0.905	0.334	0	0.831	0.988
CDK1	TOP2A	9606.ENSP00000378699	9606.ENSP00000411532	0	0	0	0	0.96	0.053	0	0.943	0.997
CDKN2C	PDGFRA	9606.ENSP00000262662	9606.ENSP00000257290	0	0	0	0	0	0.193	0	0.302	0.412
CDKN2C	EZH2	9606.ENSP00000262662	9606.ENSP00000320147	0	0	0	0	0.065	0.229	0	0.324	0.47
CDKN2C	CDKN3	9606.ENSP00000262662	9606.ENSP00000335357	0	0	0	0	0.131	0.068	0	0.474	0.536
CDKN3	DLGAP5	9606.ENSP00000335357	9606.ENSP00000247191	0	0	0	0	0.958	0.045	0	0.122	0.962
CDKN3	NCAPG	9606.ENSP00000335357	9606.ENSP00000251496	0	0	0	0	0.792	0	0	0.15	0.816
CDKN3	KIF11	9606.ENSP00000335357	9606.ENSP00000260731	0	0	0	0	0.794	0.096	0	0.25	0.848
CDKN3	NDC80	9606.ENSP00000335357	9606.ENSP00000261597	0	0	0	0	0.799	0.064	0	0.351	0.867
CDKN3	NUF2	9606.ENSP00000335357	9606.ENSP00000271452	0	0	0	0	0.811	0.064	0	0.264	0.858
CDKN3	PLK2	9606.ENSP00000335357	9606.ENSP00000274289	0	0	0	0	0.065	0.405	0	0.213	0.523
CDKN3	MAD2L1	9606.ENSP00000335357	9606.ENSP00000296509	0	0	0	0	0.78	0.226	0	0.297	0.87
CDKN3	MELK	9606.ENSP00000335357	9606.ENSP00000298048	0	0	0	0	0.791	0.095	0	0.234	0.842
CDKN3	PCLAF	9606.ENSP00000335357	9606.ENSP00000300035	0	0	0	0	0.578	0	0	0.171	0.635
CDKN3	EZH2	9606.ENSP00000335357	9606.ENSP00000320147	0	0	0	0	0.261	0.053	0	0.38	0.528
CDKN3	ESR1	9606.ENSP00000335357	9606.ENSP00000405330	0	0	0	0	0	0.046	0	0.422	0.425
CDKN3	ECT2	9606.ENSP00000335357	9606.ENSP00000376457	0	0	0	0	0.395	0.071	0	0.118	0.462
CDKN3	RACGAP1	9606.ENSP00000335357	9606.ENSP00000404190	0	0	0	0	0.494	0	0	0.175	0.565
CDKN3	DTL	9606.ENSP00000335357	9606.ENSP00000355958	0	0	0	0	0.42	0	0	0.294	0.573
CDKN3	ZWINT	9606.ENSP00000335357	9606.ENSP00000363055	0	0	0	0	0.639	0	0	0.138	0.676
CDKN3	CENPW	9606.ENSP00000335357	9606.ENSP00000357308	0	0	0	0	0.664	0	0	0.083	0.679
CDKN3	RRM2	9606.ENSP00000335357	9606.ENSP00000353770	0	0	0	0	0.651	0	0	0.213	0.713
CDKN3	NEK2	9606.ENSP00000335357	9606.ENSP00000355966	0	0	0	0	0.67	0	0	0.191	0.722
CDKN3	CENPF	9606.ENSP00000335357	9606.ENSP00000355922	0	0	0	0	0.666	0	0	0.21	0.725
CDKN3	UBE2T	9606.ENSP00000335357	9606.ENSP00000494957	0	0	0	0	0.78	0.047	0	0.105	0.796
CDKN3	KIF4A	9606.ENSP00000335357	9606.ENSP00000363524	0	0	0	0	0.787	0	0	0.111	0.803
CDKN3	NUSAP1	9606.ENSP00000335357	9606.ENSP00000499238	0	0	0	0	0.802	0	0	0.18	0.831
CDKN3	HMMR	9606.ENSP00000335357	9606.ENSP00000377492	0	0	0	0	0.801	0.089	0	0.154	0.833
CDKN3	KIF20A	9606.ENSP00000335357	9606.ENSP00000378356	0	0	0	0	0.812	0	0	0.158	0.835
CDKN3	PTTG1	9606.ENSP00000335357	9606.ENSP00000377536	0	0	0	0	0.8	0	0	0.23	0.84
CDKN3	UBE2C	9606.ENSP00000335357	9606.ENSP00000348838	0	0	0	0	0.808	0.047	0	0.23	0.847
CDKN3	TTK	9606.ENSP00000335357	9606.ENSP00000358813	0	0	0	0	0.788	0.071	0	0.295	0.849
CDKN3	PBK	9606.ENSP00000335357	9606.ENSP00000428489	0	0	0	0	0.819	0.092	0	0.226	0.861
CDKN3	TOP2A	9606.ENSP00000335357	9606.ENSP00000411532	0	0	0	0	0.8	0	0	0.341	0.863
CDKN3	PRC1	9606.ENSP00000335357	9606.ENSP00000377793	0	0	0	0	0.794	0.124	0	0.404	0.883
CENPF	GMNN	9606.ENSP00000355922	9606.ENSP00000230056	0	0	0	0	0.254	0	0	0.348	0.492
CENPF	DLGAP5	9606.ENSP00000355922	9606.ENSP00000247191	0	0	0	0	0.913	0	0	0.743	0.976
CENPF	NCAPG	9606.ENSP00000355922	9606.ENSP00000251496	0	0	0	0	0.827	0	0	0.582	0.924
CENPF	KIF11	9606.ENSP00000355922	9606.ENSP00000260731	0	0	0	0	0.903	0	0	0.728	0.972
CENPF	NDC80	9606.ENSP00000355922	9606.ENSP00000261597	0	0	0	0	0.853	0	0.72	0.727	0.987
CENPF	GINS1	9606.ENSP00000355922	9606.ENSP00000262460	0	0	0	0	0.243	0	0	0.277	0.429
CENPF	NUF2	9606.ENSP00000355922	9606.ENSP00000271452	0	0	0	0	0.875	0	0	0.632	0.952
CENPF	MAD2L1	9606.ENSP00000355922	9606.ENSP00000296509	0	0	0	0	0.657	0	0.5	0.544	0.915
CENPF	MELK	9606.ENSP00000355922	9606.ENSP00000298048	0	0	0	0	0.809	0	0	0.595	0.919
CENPF	PCLAF	9606.ENSP00000355922	9606.ENSP00000300035	0	0	0	0	0.802	0	0	0.509	0.898
CENPF	EZH2	9606.ENSP00000355922	9606.ENSP00000320147	0	0	0	0	0.345	0.051	0	0.278	0.512
CENPF	UBE2C	9606.ENSP00000355922	9606.ENSP00000348838	0	0	0	0	0.769	0	0	0.753	0.94
CENPF	RRM2	9606.ENSP00000355922	9606.ENSP00000353770	0	0	0	0	0.53	0	0	0.638	0.822
CENPF	CENPW	9606.ENSP00000355922	9606.ENSP00000357308	0	0	0	0	0.379	0	0	0.389	0.605
CENPF	FAM83D	9606.ENSP00000355922	9606.ENSP00000481465	0	0	0	0	0.47	0	0	0.52	0.734
CENPF	ECT2	9606.ENSP00000355922	9606.ENSP00000376457	0	0	0	0	0.614	0	0	0.429	0.77
CENPF	RACGAP1	9606.ENSP00000355922	9606.ENSP00000404190	0	0	0	0	0.625	0	0	0.477	0.795
CENPF	PTTG1	9606.ENSP00000355922	9606.ENSP00000377536	0	0	0	0	0.574	0	0	0.611	0.827
CENPF	UBE2T	9606.ENSP00000355922	9606.ENSP00000494957	0	0	0	0	0.788	0	0	0.333	0.853
CENPF	KIF4A	9606.ENSP00000355922	9606.ENSP00000363524	0	0	0	0	0.73	0	0	0.571	0.879
CENPF	DTL	9606.ENSP00000355922	9606.ENSP00000355958	0	0	0	0	0.792	0	0	0.508	0.893
CENPF	HMMR	9606.ENSP00000355922	9606.ENSP00000377492	0	0	0	0	0.787	0.045	0	0.669	0.927
CENPF	PRC1	9606.ENSP00000355922	9606.ENSP00000377793	0	0	0	0	0.866	0.292	0	0.391	0.937
CENPF	NUSAP1	9606.ENSP00000355922	9606.ENSP00000499238	0	0	0	0	0.855	0	0	0.631	0.944
CENPF	PBK	9606.ENSP00000355922	9606.ENSP00000428489	0	0	0	0	0.836	0	0	0.704	0.949
CENPF	ZWINT	9606.ENSP00000355922	9606.ENSP00000363055	0	0	0	0	0.638	0	0	0.877	0.953
CENPF	KIF20A	9606.ENSP00000355922	9606.ENSP00000378356	0	0	0	0	0.899	0	0	0.627	0.96
CENPF	TTK	9606.ENSP00000355922	9606.ENSP00000358813	0	0	0	0	0.886	0	0	0.723	0.967
CENPF	NEK2	9606.ENSP00000355922	9606.ENSP00000355966	0	0	0	0	0.882	0	0	0.759	0.97
CENPF	TOP2A	9606.ENSP00000355922	9606.ENSP00000411532	0	0	0	0	0.876	0	0	0.804	0.974
CENPW	GMNN	9606.ENSP00000357308	9606.ENSP00000230056	0	0	0	0	0.598	0	0	0.122	0.632
CENPW	DLGAP5	9606.ENSP00000357308	9606.ENSP00000247191	0	0	0	0	0.667	0	0	0.085	0.682
CENPW	NCAPG	9606.ENSP00000357308	9606.ENSP00000251496	0	0	0	0	0.513	0	0	0.183	0.585
CENPW	KIF11	9606.ENSP00000357308	9606.ENSP00000260731	0	0	0	0	0.475	0	0	0.34	0.639
CENPW	NDC80	9606.ENSP00000357308	9606.ENSP00000261597	0	0	0	0	0.639	0	0	0.379	0.767
CENPW	GINS1	9606.ENSP00000357308	9606.ENSP00000262460	0	0	0	0	0.37	0	0	0.125	0.425
CENPW	NUF2	9606.ENSP00000357308	9606.ENSP00000271452	0	0	0	0	0.614	0	0	0.449	0.778
CENPW	MAD2L1	9606.ENSP00000357308	9606.ENSP00000296509	0	0	0	0	0.595	0	0	0.223	0.672
CENPW	MELK	9606.ENSP00000357308	9606.ENSP00000298048	0	0	0	0	0.55	0	0	0.186	0.618
CENPW	PCLAF	9606.ENSP00000357308	9606.ENSP00000300035	0	0	0	0	0.511	0	0	0.148	0.566
CENPW	UBE2C	9606.ENSP00000357308	9606.ENSP00000348838	0	0	0	0	0.574	0	0	0.298	0.688
CENPW	RRM2	9606.ENSP00000357308	9606.ENSP00000353770	0	0	0	0	0.472	0	0	0.157	0.536
CENPW	DTL	9606.ENSP00000357308	9606.ENSP00000355958	0	0	0	0	0.4	0	0	0.146	0.466
CENPW	NEK2	9606.ENSP00000357308	9606.ENSP00000355966	0	0	0	0	0.529	0	0	0.296	0.654
CENPW	PRC1	9606.ENSP00000357308	9606.ENSP00000377793	0	0	0	0	0.404	0	0	0	0.404
CENPW	RACGAP1	9606.ENSP00000357308	9606.ENSP00000404190	0	0	0	0	0.367	0	0	0.18	0.459
CENPW	NUSAP1	9606.ENSP00000357308	9606.ENSP00000499238	0	0	0	0	0.497	0	0	0.06	0.507
CENPW	HMMR	9606.ENSP00000357308	9606.ENSP00000377492	0	0	0	0	0.442	0.05	0	0.148	0.509
CENPW	TOP2A	9606.ENSP00000357308	9606.ENSP00000411532	0.058	0	0	0	0.406	0	0	0.28	0.562
CENPW	TTK	9606.ENSP00000357308	9606.ENSP00000358813	0	0	0	0	0.569	0	0	0.091	0.591
CENPW	UBE2T	9606.ENSP00000357308	9606.ENSP00000494957	0	0	0	0	0.537	0	0	0.31	0.667
CENPW	KIF20A	9606.ENSP00000357308	9606.ENSP00000378356	0	0	0	0	0.62	0	0	0.182	0.676
CENPW	ZWINT	9606.ENSP00000357308	9606.ENSP00000363055	0	0	0	0	0.432	0.187	0	0.38	0.688
CENPW	PBK	9606.ENSP00000357308	9606.ENSP00000428489	0	0	0	0	0.708	0	0	0.148	0.741
CENPW	PTTG1	9606.ENSP00000357308	9606.ENSP00000377536	0	0	0	0	0.653	0	0	0.304	0.748
CETP	CFH	9606.ENSP00000200676	9606.ENSP00000356399	0	0	0	0	0.053	0	0	0.583	0.588
CETP	LCAT	9606.ENSP00000200676	9606.ENSP00000264005	0	0	0	0	0.114	0	0.72	0.954	0.987
CFH	MMP2	9606.ENSP00000356399	9606.ENSP00000219070	0	0	0	0	0.11	0	0	0.508	0.543
CFH	SERPINF1	9606.ENSP00000356399	9606.ENSP00000254722	0	0	0	0	0.114	0	0	0.38	0.427
CFH	COL8A1	9606.ENSP00000356399	9606.ENSP00000261037	0	0	0	0	0.08	0	0	0.448	0.47
CFH	FCN3	9606.ENSP00000356399	9606.ENSP00000270879	0	0	0	0	0.08	0	0.54	0.455	0.749
CFH	FBLN5	9606.ENSP00000356399	9606.ENSP00000345008	0	0	0	0	0.102	0	0	0.55	0.578
CFH	FN1	9606.ENSP00000356399	9606.ENSP00000346839	0	0	0	0	0.099	0	0	0.561	0.587
CFH	TGFB2	9606.ENSP00000356399	9606.ENSP00000355896	0	0	0	0	0.067	0	0	0.426	0.441
CFH	TGFBI	9606.ENSP00000356399	9606.ENSP00000416330	0	0	0	0	0.109	0	0	0.424	0.464
CFH	ECM1	9606.ENSP00000356399	9606.ENSP00000358045	0	0	0	0	0.086	0	0	0.494	0.517
CFH	VSIG4	9606.ENSP00000356399	9606.ENSP00000363869	0	0	0	0	0.115	0	0	0.546	0.581
CHML	SYTL2	9606.ENSP00000355511	9606.ENSP00000318803	0	0	0	0	0.042	0	0	0.645	0.645
CLDN1	MMP2	9606.ENSP00000295522	9606.ENSP00000219070	0	0	0	0	0.06	0	0	0.4	0.411
CLDN1	MMP7	9606.ENSP00000295522	9606.ENSP00000260227	0	0	0	0	0.113	0	0	0.37	0.417
CLDN1	FN1	9606.ENSP00000295522	9606.ENSP00000346839	0	0	0	0	0.084	0	0	0.47	0.493
CLEC1B	LYVE1	9606.ENSP00000298527	9606.ENSP00000256178	0	0	0	0	0.087	0.057	0	0.4	0.438
CLEC1B	FCN3	9606.ENSP00000298527	9606.ENSP00000270879	0	0	0	0	0.084	0.094	0	0.417	0.474
CLEC1B	STAB2	9606.ENSP00000298527	9606.ENSP00000373539	0	0	0	0	0.081	0	0	0.457	0.48
CLEC1B	CLEC4G	9606.ENSP00000298527	9606.ENSP00000327599	0	0	0	0	0.128	0	0	0.72	0.745
CLEC4G	LYVE1	9606.ENSP00000327599	9606.ENSP00000256178	0	0	0	0	0.187	0.057	0	0.534	0.611
CLEC4G	OIT3	9606.ENSP00000327599	9606.ENSP00000333900	0	0	0	0	0.118	0.101	0	0.353	0.443
CLEC4G	COLEC12	9606.ENSP00000327599	9606.ENSP00000383115	0	0	0	0.67	0.042	0.101	0.4	0.075	0.458
CLEC4G	STAB2	9606.ENSP00000327599	9606.ENSP00000373539	0	0	0	0	0.189	0	0	0.422	0.512
COL14A1	DCN	9606.ENSP00000297848	9606.ENSP00000052754	0	0	0	0	0.276	0.328	0	0.882	0.937
COL14A1	NID2	9606.ENSP00000297848	9606.ENSP00000216286	0	0	0	0	0.152	0.096	0	0.326	0.438
COL14A1	MMP2	9606.ENSP00000297848	9606.ENSP00000219070	0	0	0	0	0.208	0.264	0	0.257	0.53
COL14A1	PDGFRA	9606.ENSP00000297848	9606.ENSP00000257290	0	0	0	0	0.206	0	0	0.288	0.411
COL14A1	COL8A1	9606.ENSP00000297848	9606.ENSP00000261037	0	0	0.159	0.625	0.124	0	0.4	0.229	0.614
COL14A1	LUM	9606.ENSP00000297848	9606.ENSP00000266718	0	0	0	0	0.266	0.091	0	0.623	0.726
COL14A1	COL6A3	9606.ENSP00000297848	9606.ENSP00000295550	0	0	0	0.579	0.181	0	0.4	0.265	0.607
COL14A1	COL1A2	9606.ENSP00000297848	9606.ENSP00000297268	0	0	0.149	0.557	0.215	0	0.4	0.534	0.788
COL14A1	CXCL12	9606.ENSP00000297848	9606.ENSP00000379140	0	0	0	0	0.225	0	0	0.261	0.403
COL14A1	FBLN5	9606.ENSP00000297848	9606.ENSP00000345008	0	0	0	0	0.145	0.091	0	0.314	0.42
COL14A1	DPT	9606.ENSP00000297848	9606.ENSP00000356791	0	0	0	0	0.232	0	0	0.318	0.454
COL14A1	THBS2	9606.ENSP00000297848	9606.ENSP00000355751	0	0	0	0	0.18	0.099	0	0.384	0.505
COL14A1	FBN1	9606.ENSP00000297848	9606.ENSP00000325527	0	0	0	0	0.231	0.099	0	0.365	0.522
COL14A1	POSTN	9606.ENSP00000297848	9606.ENSP00000369071	0	0	0	0	0.235	0.071	0	0.429	0.559
COL14A1	COL4A1	9606.ENSP00000297848	9606.ENSP00000364979	0	0	0	0.553	0.115	0	0.4	0.249	0.566
COL14A1	COL3A1	9606.ENSP00000297848	9606.ENSP00000304408	0	0	0.134	0.565	0.27	0	0.4	0.306	0.701
COL14A1	FN1	9606.ENSP00000297848	9606.ENSP00000346839	0	0	0	0.56	0.111	0.05	0	0.717	0.74
COL14A1	COL15A1	9606.ENSP00000297848	9606.ENSP00000364140	0	0	0	0.565	0.232	0	0.4	0.558	0.779
COL15A1	DCN	9606.ENSP00000364140	9606.ENSP00000052754	0	0	0	0	0.242	0.05	0	0.325	0.472
COL15A1	NID2	9606.ENSP00000364140	9606.ENSP00000216286	0	0	0	0	0.175	0	0	0.472	0.545
COL15A1	MMP2	9606.ENSP00000364140	9606.ENSP00000219070	0	0	0	0	0.201	0	0	0.465	0.554
COL15A1	MMP7	9606.ENSP00000364140	9606.ENSP00000260227	0	0	0	0	0.061	0	0.4	0.201	0.51
COL15A1	COL8A1	9606.ENSP00000364140	9606.ENSP00000261037	0	0	0.103	0.653	0.072	0	0.72	0.247	0.801
COL15A1	LUM	9606.ENSP00000364140	9606.ENSP00000266718	0	0	0	0	0.343	0.05	0	0.402	0.594
COL15A1	FCN3	9606.ENSP00000364140	9606.ENSP00000270879	0	0	0	0	0.042	0	0	0.463	0.463
COL15A1	COL6A3	9606.ENSP00000364140	9606.ENSP00000295550	0	0	0	0.563	0.337	0	0.4	0.282	0.689
COL15A1	COL1A2	9606.ENSP00000364140	9606.ENSP00000297268	0	0	0.143	0.569	0.31	0	0.4	0.258	0.702
COL15A1	COL3A1	9606.ENSP00000364140	9606.ENSP00000304408	0	0	0.117	0.575	0.334	0	0.4	0.478	0.791
COL15A1	FBN1	9606.ENSP00000364140	9606.ENSP00000325527	0	0	0	0	0.249	0.048	0	0.402	0.535
COL15A1	CTHRC1	9606.ENSP00000364140	9606.ENSP00000330523	0	0	0	0	0.151	0	0	0.518	0.573
COL15A1	FN1	9606.ENSP00000364140	9606.ENSP00000346839	0	0	0	0	0.137	0	0	0.519	0.567
COL15A1	THBS2	9606.ENSP00000364140	9606.ENSP00000355751	0	0	0	0	0.316	0.048	0	0.452	0.612
COL15A1	ECM1	9606.ENSP00000364140	9606.ENSP00000358045	0	0	0	0	0.084	0	0	0.372	0.4
COL15A1	POSTN	9606.ENSP00000364140	9606.ENSP00000369071	0	0	0	0	0.253	0	0	0.323	0.473
COL15A1	COL4A1	9606.ENSP00000364140	9606.ENSP00000364979	0	0	0	0.57	0.284	0	0.54	0.274	0.74
COL1A2	DCN	9606.ENSP00000297268	9606.ENSP00000052754	0	0	0	0	0.769	0.091	0	0.695	0.93
COL1A2	NID2	9606.ENSP00000297268	9606.ENSP00000216286	0	0	0	0	0.253	0.096	0	0.368	0.536
COL1A2	MMP2	9606.ENSP00000297268	9606.ENSP00000219070	0	0	0	0	0.452	0.098	0	0.726	0.853
COL1A2	INHBA	9606.ENSP00000297268	9606.ENSP00000242208	0	0	0	0	0.124	0.067	0	0.548	0.599
COL1A2	SERPINF1	9606.ENSP00000297268	9606.ENSP00000254722	0	0	0	0	0.257	0.071	0	0.559	0.669
COL1A2	PDGFRA	9606.ENSP00000297268	9606.ENSP00000257290	0	0	0	0	0.414	0	0	0.452	0.665
COL1A2	MMP7	9606.ENSP00000297268	9606.ENSP00000260227	0	0	0	0	0.074	0.05	0	0.595	0.613
COL1A2	COL8A1	9606.ENSP00000297268	9606.ENSP00000261037	0	0	0.181	0.684	0.22	0	0.4	0.474	0.771
COL1A2	ITGA9	9606.ENSP00000297268	9606.ENSP00000264741	0	0	0	0	0	0	0.65	0.192	0.705
COL1A2	VCAN	9606.ENSP00000297268	9606.ENSP00000265077	0	0	0	0	0.183	0.091	0	0.699	0.756
COL1A2	LUM	9606.ENSP00000297268	9606.ENSP00000266718	0	0	0	0	0.964	0.098	0.9	0.817	0.999
COL1A2	SFRP2	9606.ENSP00000297268	9606.ENSP00000274063	0	0	0	0	0.21	0	0	0.356	0.469
COL1A2	ITGB6	9606.ENSP00000297268	9606.ENSP00000283249	0	0	0	0	0.044	0.051	0.65	0.307	0.75
COL1A2	COL6A3	9606.ENSP00000297268	9606.ENSP00000295550	0	0	0	0.567	0.789	0	0.4	0.772	0.968
COL1A2	SFRP4	9606.ENSP00000297268	9606.ENSP00000410715	0	0	0	0	0.162	0	0	0.319	0.405
COL1A2	DPT	9606.ENSP00000297268	9606.ENSP00000356791	0	0	0	0	0.216	0	0	0.284	0.414
COL1A2	MOXD1	9606.ENSP00000297268	9606.ENSP00000356940	0	0	0	0	0.12	0	0	0.394	0.443
COL1A2	UBE2C	9606.ENSP00000297268	9606.ENSP00000348838	0	0	0	0	0.068	0.052	0	0.455	0.476
COL1A2	TOP2A	9606.ENSP00000297268	9606.ENSP00000411532	0	0	0	0	0.083	0	0	0.453	0.476
COL1A2	TGFB2	9606.ENSP00000297268	9606.ENSP00000355896	0	0	0	0	0.072	0.067	0	0.484	0.514
COL1A2	PTN	9606.ENSP00000297268	9606.ENSP00000341170	0	0	0	0	0.191	0	0	0.441	0.528
COL1A2	LTBP1	9606.ENSP00000297268	9606.ENSP00000386043	0	0	0	0	0.161	0.099	0	0.52	0.606
COL1A2	CTHRC1	9606.ENSP00000297268	9606.ENSP00000330523	0	0	0	0	0.335	0	0	0.545	0.684
COL1A2	FBLN5	9606.ENSP00000297268	9606.ENSP00000345008	0	0	0	0	0.208	0.091	0	0.624	0.705
COL1A2	CXCL12	9606.ENSP00000297268	9606.ENSP00000379140	0	0	0	0	0.3	0	0	0.626	0.727
COL1A2	TGFBI	9606.ENSP00000297268	9606.ENSP00000416330	0	0	0	0	0.194	0.068	0	0.68	0.738
COL1A2	COL4A1	9606.ENSP00000297268	9606.ENSP00000364979	0	0	0.125	0.701	0.308	0	0.4	0.41	0.757
COL1A2	THBS2	9606.ENSP00000297268	9606.ENSP00000355751	0	0	0	0	0.489	0.099	0	0.716	0.858
COL1A2	POSTN	9606.ENSP00000297268	9606.ENSP00000369071	0	0	0	0	0.522	0.099	0	0.826	0.918
COL1A2	ITGA11	9606.ENSP00000297268	9606.ENSP00000327290	0	0	0	0	0.193	0	0.65	0.764	0.927
COL1A2	FBN1	9606.ENSP00000297268	9606.ENSP00000325527	0	0	0	0	0.677	0.099	0	0.891	0.965
COL1A2	FN1	9606.ENSP00000297268	9606.ENSP00000346839	0	0	0	0	0.54	0.05	0.4	0.942	0.982
COL1A2	COL3A1	9606.ENSP00000297268	9606.ENSP00000304408	0	0	0.076	0.928	0.999	0.229	0.9	0.966	0.999
COL3A1	DCN	9606.ENSP00000304408	9606.ENSP00000052754	0	0	0	0	0.836	0.091	0	0.603	0.935
COL3A1	NID2	9606.ENSP00000304408	9606.ENSP00000216286	0	0	0	0	0.31	0.096	0	0.354	0.562
COL3A1	MMP2	9606.ENSP00000304408	9606.ENSP00000219070	0	0	0	0	0.363	0.05	0	0.694	0.799
COL3A1	INHBA	9606.ENSP00000304408	9606.ENSP00000242208	0	0	0	0	0.101	0.067	0	0.545	0.585
COL3A1	SERPINF1	9606.ENSP00000304408	9606.ENSP00000254722	0	0	0	0	0.209	0.095	0	0.275	0.436
COL3A1	PDGFRA	9606.ENSP00000304408	9606.ENSP00000257290	0	0	0	0	0.353	0	0	0.426	0.613
COL3A1	MMP7	9606.ENSP00000304408	9606.ENSP00000260227	0	0	0	0	0.136	0.05	0	0.6	0.643
COL3A1	COL8A1	9606.ENSP00000304408	9606.ENSP00000261037	0	0	0.175	0.704	0.179	0	0.4	0.251	0.655
COL3A1	VCAN	9606.ENSP00000304408	9606.ENSP00000265077	0	0	0	0	0.144	0.091	0	0.672	0.722
COL3A1	LUM	9606.ENSP00000304408	9606.ENSP00000266718	0	0	0	0	0.82	0.094	0.72	0.739	0.986
COL3A1	SFRP2	9606.ENSP00000304408	9606.ENSP00000274063	0	0	0	0	0.18	0	0	0.33	0.427
COL3A1	COL6A3	9606.ENSP00000304408	9606.ENSP00000295550	0	0	0	0.574	0.613	0	0.4	0.812	0.952
COL3A1	SFRP4	9606.ENSP00000304408	9606.ENSP00000410715	0	0	0	0	0.267	0	0	0.255	0.43
COL3A1	DPT	9606.ENSP00000304408	9606.ENSP00000356791	0	0	0	0	0.296	0	0	0.273	0.466
COL3A1	LTBP1	9606.ENSP00000304408	9606.ENSP00000386043	0	0	0	0	0.166	0.099	0	0.378	0.491
COL3A1	CTHRC1	9606.ENSP00000304408	9606.ENSP00000330523	0	0	0	0	0.336	0	0	0.308	0.52
COL3A1	TGFBI	9606.ENSP00000304408	9606.ENSP00000416330	0	0	0	0	0.22	0.068	0	0.407	0.531
COL3A1	TGFB2	9606.ENSP00000304408	9606.ENSP00000355896	0	0	0	0	0.086	0.067	0	0.577	0.608
COL3A1	ITGA11	9606.ENSP00000304408	9606.ENSP00000327290	0	0	0	0	0.134	0	0	0.642	0.677
COL3A1	FBLN5	9606.ENSP00000304408	9606.ENSP00000345008	0	0	0	0	0.192	0.091	0	0.655	0.724
COL3A1	CXCL12	9606.ENSP00000304408	9606.ENSP00000379140	0	0	0	0	0.377	0	0	0.598	0.739
COL3A1	THBS2	9606.ENSP00000304408	9606.ENSP00000355751	0	0	0	0	0.347	0.099	0	0.693	0.804
COL3A1	COL4A1	9606.ENSP00000304408	9606.ENSP00000364979	0	0	0.113	0.711	0.367	0	0.4	0.624	0.856
COL3A1	FN1	9606.ENSP00000304408	9606.ENSP00000346839	0	0	0	0	0.447	0.05	0	0.874	0.928
COL3A1	FBN1	9606.ENSP00000304408	9606.ENSP00000325527	0	0	0	0	0.555	0.099	0	0.931	0.97
COL3A1	POSTN	9606.ENSP00000304408	9606.ENSP00000369071	0	0	0	0	0.791	0.076	0	0.886	0.976
COL4A1	DCN	9606.ENSP00000364979	9606.ENSP00000052754	0	0	0	0	0.183	0.091	0	0.385	0.503
COL4A1	NID2	9606.ENSP00000364979	9606.ENSP00000216286	0	0	0	0	0.276	0.332	0	0.505	0.74
COL4A1	MMP2	9606.ENSP00000364979	9606.ENSP00000219070	0	0	0	0	0.303	0.594	0	0.419	0.821
COL4A1	PDGFRA	9606.ENSP00000364979	9606.ENSP00000257290	0	0	0	0	0.165	0	0	0.357	0.44
COL4A1	COL8A1	9606.ENSP00000364979	9606.ENSP00000261037	0	0	0.111	0.714	0.183	0.165	0.54	0.199	0.736
COL4A1	ITGA9	9606.ENSP00000364979	9606.ENSP00000264741	0	0	0	0	0.072	0	0.65	0.247	0.734
COL4A1	VCAN	9606.ENSP00000364979	9606.ENSP00000265077	0	0	0	0	0.126	0.091	0	0.361	0.448
COL4A1	LUM	9606.ENSP00000364979	9606.ENSP00000266718	0	0	0	0	0.23	0.091	0	0.605	0.699
COL4A1	ITGB6	9606.ENSP00000364979	9606.ENSP00000283249	0	0	0	0	0.074	0.051	0.65	0.301	0.756
COL4A1	COL6A3	9606.ENSP00000364979	9606.ENSP00000295550	0	0	0	0.56	0.267	0	0.4	0.601	0.809
COL4A1	FBN1	9606.ENSP00000364979	9606.ENSP00000325527	0	0	0	0	0.316	0.099	0	0.709	0.805
COL4A1	ITGA11	9606.ENSP00000364979	9606.ENSP00000327290	0	0	0	0	0.088	0	0.65	0.587	0.856
COL4A1	FN1	9606.ENSP00000364979	9606.ENSP00000346839	0	0	0	0	0.25	0.05	0	0.805	0.849
COL4A1	THBS2	9606.ENSP00000364979	9606.ENSP00000355751	0	0	0	0	0.221	0.099	0.4	0.403	0.715
COL4A1	TGFB2	9606.ENSP00000364979	9606.ENSP00000355896	0	0	0	0	0.115	0.067	0	0.38	0.443
COL4A1	POSTN	9606.ENSP00000364979	9606.ENSP00000369071	0	0	0	0	0.265	0.071	0	0.432	0.578
COL4A1	TGFBI	9606.ENSP00000364979	9606.ENSP00000416330	0	0	0	0	0.158	0.068	0	0.638	0.691
COL6A3	DCN	9606.ENSP00000295550	9606.ENSP00000052754	0	0	0	0	0.377	0.091	0	0.442	0.657
COL6A3	NID2	9606.ENSP00000295550	9606.ENSP00000216286	0	0	0	0	0.245	0.096	0	0.569	0.68
COL6A3	MMP2	9606.ENSP00000295550	9606.ENSP00000219070	0	0	0	0	0.293	0.05	0	0.307	0.494
COL6A3	PDGFRA	9606.ENSP00000295550	9606.ENSP00000257290	0	0	0	0	0.393	0	0	0.299	0.556
COL6A3	COL8A1	9606.ENSP00000295550	9606.ENSP00000261037	0	0	0	0.646	0.171	0	0.4	0.233	0.585
COL6A3	ITGA9	9606.ENSP00000295550	9606.ENSP00000264741	0	0	0	0	0.044	0	0.65	0.268	0.733
COL6A3	VCAN	9606.ENSP00000295550	9606.ENSP00000265077	0	0	0	0	0.166	0.091	0	0.601	0.671
COL6A3	LUM	9606.ENSP00000295550	9606.ENSP00000266718	0	0	0	0	0.471	0.094	0	0.719	0.853
COL6A3	ITGB6	9606.ENSP00000295550	9606.ENSP00000283249	0	0	0	0	0.044	0.051	0.65	0.298	0.747
COL6A3	CTHRC1	9606.ENSP00000295550	9606.ENSP00000330523	0	0	0	0	0.242	0	0	0.287	0.436
COL6A3	TGFBI	9606.ENSP00000295550	9606.ENSP00000416330	0	0	0	0	0.201	0.068	0	0.37	0.489
COL6A3	FN1	9606.ENSP00000295550	9606.ENSP00000346839	0	0	0	0	0.185	0.05	0	0.686	0.736
COL6A3	FBN1	9606.ENSP00000295550	9606.ENSP00000325527	0	0	0	0	0.372	0.099	0	0.653	0.786
COL6A3	THBS2	9606.ENSP00000295550	9606.ENSP00000355751	0	0	0	0	0.331	0.099	0.4	0.51	0.799
COL6A3	POSTN	9606.ENSP00000295550	9606.ENSP00000369071	0	0	0	0	0.482	0.076	0	0.653	0.819
COL6A3	ITGA11	9606.ENSP00000295550	9606.ENSP00000327290	0	0	0	0.549	0.164	0	0.65	0.435	0.82
COL8A1	DCN	9606.ENSP00000261037	9606.ENSP00000052754	0	0	0	0	0.223	0.091	0	0.258	0.43
COL8A1	NID2	9606.ENSP00000261037	9606.ENSP00000216286	0	0	0	0	0.082	0.096	0	0.337	0.402
COL8A1	LUM	9606.ENSP00000261037	9606.ENSP00000266718	0	0	0	0	0.206	0.091	0	0.285	0.439
COL8A1	FN1	9606.ENSP00000261037	9606.ENSP00000346839	0	0	0	0	0.116	0.05	0	0.395	0.448
COL8A1	ITGA11	9606.ENSP00000261037	9606.ENSP00000327290	0	0	0	0	0.331	0	0	0.352	0.548
COL8A1	POSTN	9606.ENSP00000261037	9606.ENSP00000369071	0	0	0	0	0.255	0.071	0	0.405	0.553
COL8A1	FBN1	9606.ENSP00000261037	9606.ENSP00000325527	0	0	0	0	0.263	0.099	0	0.427	0.586
COL8A1	THBS2	9606.ENSP00000261037	9606.ENSP00000355751	0	0	0	0	0.283	0.099	0	0.416	0.59
COLEC12	MARCO	9606.ENSP00000383115	9606.ENSP00000318916	0	0	0	0	0.072	0.091	0	0.506	0.546
CTHRC1	MMP2	9606.ENSP00000330523	9606.ENSP00000219070	0	0	0	0	0.14	0	0	0.628	0.666
CTHRC1	VCAN	9606.ENSP00000330523	9606.ENSP00000265077	0	0	0	0	0.083	0	0	0.529	0.549
CTHRC1	LUM	9606.ENSP00000330523	9606.ENSP00000266718	0	0	0	0	0.335	0	0	0.27	0.493
CTHRC1	FCN3	9606.ENSP00000330523	9606.ENSP00000270879	0	0	0	0	0	0	0	0.412	0.412
CTHRC1	ITGA11	9606.ENSP00000330523	9606.ENSP00000327290	0	0	0	0	0.142	0	0	0.365	0.431
CTHRC1	OLFML2B	9606.ENSP00000330523	9606.ENSP00000356917	0	0	0	0	0.181	0	0	0.33	0.428
CTHRC1	LTBP1	9606.ENSP00000330523	9606.ENSP00000386043	0	0	0	0	0.086	0	0	0.478	0.503
CTHRC1	THBS2	9606.ENSP00000330523	9606.ENSP00000355751	0	0	0	0	0.315	0	0	0.329	0.52
CTHRC1	FN1	9606.ENSP00000330523	9606.ENSP00000346839	0	0	0	0	0.203	0	0	0.431	0.527
CTHRC1	HMMR	9606.ENSP00000330523	9606.ENSP00000377492	0	0	0	0	0.068	0	0	0.553	0.565
CTHRC1	POSTN	9606.ENSP00000330523	9606.ENSP00000369071	0	0	0	0	0.321	0	0	0.589	0.709
CXCL12	DCN	9606.ENSP00000379140	9606.ENSP00000052754	0	0	0	0	0.403	0	0	0.371	0.608
CXCL12	MMP2	9606.ENSP00000379140	9606.ENSP00000219070	0	0	0	0	0.187	0	0	0.719	0.762
CXCL12	SERPINF1	9606.ENSP00000379140	9606.ENSP00000254722	0	0	0	0	0.194	0	0	0.503	0.582
CXCL12	LYVE1	9606.ENSP00000379140	9606.ENSP00000256178	0	0	0	0	0.174	0	0	0.493	0.563
CXCL12	PDGFRA	9606.ENSP00000379140	9606.ENSP00000257290	0	0	0	0	0.26	0	0	0.749	0.806
CXCL12	NT5E	9606.ENSP00000379140	9606.ENSP00000257770	0	0	0	0	0	0	0	0.584	0.584
CXCL12	MMP7	9606.ENSP00000379140	9606.ENSP00000260227	0	0	0	0	0.077	0	0	0.447	0.468
CXCL12	VCAN	9606.ENSP00000379140	9606.ENSP00000265077	0	0	0	0	0.068	0.292	0	0.343	0.529
CXCL12	LUM	9606.ENSP00000379140	9606.ENSP00000266718	0	0	0	0	0.348	0	0	0.29	0.517
CXCL12	SFRP2	9606.ENSP00000379140	9606.ENSP00000274063	0	0	0	0	0.14	0	0	0.37	0.435
CXCL12	SLIT3	9606.ENSP00000379140	9606.ENSP00000332164	0	0	0	0	0.137	0	0	0.442	0.498
CXCL12	CXCL14	9606.ENSP00000379140	9606.ENSP00000337065	0	0	0	0	0.164	0.994	0	0.692	0.998
CXCL12	PTN	9606.ENSP00000379140	9606.ENSP00000341170	0	0	0	0	0.097	0	0	0.442	0.474
CXCL12	FN1	9606.ENSP00000379140	9606.ENSP00000346839	0	0	0	0	0.112	0.292	0	0.831	0.884
CXCL12	THBS2	9606.ENSP00000379140	9606.ENSP00000355751	0	0	0	0	0.189	0	0	0.621	0.679
CXCL12	TGFB2	9606.ENSP00000379140	9606.ENSP00000355896	0	0	0	0	0.054	0	0	0.506	0.512
CXCL12	POSTN	9606.ENSP00000379140	9606.ENSP00000369071	0	0	0	0	0.22	0	0	0.54	0.626
CXCL12	HMMR	9606.ENSP00000379140	9606.ENSP00000377492	0	0	0	0	0.058	0	0	0.424	0.434
CXCL12	VEGFC	9606.ENSP00000379140	9606.ENSP00000480043	0	0	0	0	0.126	0	0	0.582	0.619
CXCL12	ROBO1	9606.ENSP00000379140	9606.ENSP00000420321	0	0	0	0	0.063	0	0.5	0.34	0.663
CXCL12	ESR1	9606.ENSP00000379140	9606.ENSP00000405330	0	0	0	0	0.079	0	0.75	0.518	0.879
CXCL14	PDGFRA	9606.ENSP00000337065	9606.ENSP00000257290	0	0	0	0	0.087	0	0	0.374	0.404
CXCL14	FPR3	9606.ENSP00000337065	9606.ENSP00000341821	0	0	0	0	0.062	0	0	0.426	0.438
CXCL14	GPC3	9606.ENSP00000337065	9606.ENSP00000377836	0	0	0	0	0	0	0	0.442	0.442
CYP1A2	CYP26A1	9606.ENSP00000342007	9606.ENSP00000224356	0	0	0.235	0.56	0.076	0.054	0.905	0.249	0.944
CYP1A2	NAT2	9606.ENSP00000342007	9606.ENSP00000286479	0	0	0	0	0.129	0	0.9	0.715	0.973
CYP1A2	ESR1	9606.ENSP00000342007	9606.ENSP00000405330	0	0	0	0	0.08	0.056	0	0.462	0.492
CYP1A2	SLC22A1	9606.ENSP00000342007	9606.ENSP00000355930	0	0	0	0	0.125	0.065	0	0.45	0.511
CYP1A2	FMO3	9606.ENSP00000342007	9606.ENSP00000356729	0.042	0	0	0	0.113	0.071	0	0.671	0.706
CYP26A1	CYP39A1	9606.ENSP00000224356	9606.ENSP00000275016	0	0	0.412	0	0.067	0.049	0	0.253	0.559
CYP39A1	ESR1	9606.ENSP00000275016	9606.ENSP00000405330	0	0	0	0	0.087	0.056	0	0.44	0.476
DCN	LYVE1	9606.ENSP00000052754	9606.ENSP00000256178	0	0	0	0	0.19	0.091	0	0.27	0.416
DCN	SVEP1	9606.ENSP00000052754	9606.ENSP00000363593	0	0	0	0	0.356	0.104	0	0.1	0.436
DCN	PTN	9606.ENSP00000052754	9606.ENSP00000341170	0	0	0	0	0.165	0.052	0	0.35	0.441
DCN	NID2	9606.ENSP00000052754	9606.ENSP00000216286	0	0	0	0	0.164	0.045	0	0.37	0.453
DCN	SERPINF1	9606.ENSP00000052754	9606.ENSP00000254722	0	0	0	0	0.275	0	0	0.455	0.588
DCN	FBLN5	9606.ENSP00000052754	9606.ENSP00000345008	0	0	0	0	0.305	0.099	0	0.398	0.59
DCN	LTBP1	9606.ENSP00000052754	9606.ENSP00000386043	0	0	0	0	0.142	0.099	0	0.524	0.6
DCN	GPC3	9606.ENSP00000052754	9606.ENSP00000377836	0	0	0	0	0.05	0.051	0.5	0.374	0.68
DCN	THBS2	9606.ENSP00000052754	9606.ENSP00000355751	0	0	0	0	0.302	0.099	0	0.591	0.72
DCN	POSTN	9606.ENSP00000052754	9606.ENSP00000369071	0	0	0	0	0.405	0.045	0	0.608	0.758
DCN	MMP7	9606.ENSP00000052754	9606.ENSP00000260227	0	0	0	0	0.063	0	0.4	0.628	0.772
DCN	TGFBI	9606.ENSP00000052754	9606.ENSP00000416330	0	0	0	0	0.183	0.045	0	0.758	0.794
DCN	PDGFRA	9606.ENSP00000052754	9606.ENSP00000257290	0	0	0	0	0.733	0.071	0	0.354	0.826
DCN	DPT	9606.ENSP00000052754	9606.ENSP00000356791	0	0	0	0	0.386	0	0	0.766	0.85
DCN	MMP2	9606.ENSP00000052754	9606.ENSP00000219070	0	0	0	0	0.357	0	0.4	0.681	0.866
DCN	TGFB2	9606.ENSP00000052754	9606.ENSP00000355896	0	0	0	0	0.059	0.292	0.5	0.71	0.89
DCN	FBN1	9606.ENSP00000052754	9606.ENSP00000325527	0	0	0	0	0.531	0.099	0	0.81	0.912
DCN	LUM	9606.ENSP00000052754	9606.ENSP00000266718	0	0	0.173	0.729	0.862	0	0	0.824	0.978
DCN	VCAN	9606.ENSP00000052754	9606.ENSP00000265077	0	0	0	0	0.101	0.099	0.4	0.966	0.981
DCN	FN1	9606.ENSP00000052754	9606.ENSP00000346839	0	0	0	0	0.181	0.292	0	0.995	0.996
DLGAP5	GMNN	9606.ENSP00000247191	9606.ENSP00000230056	0	0	0	0	0.381	0	0	0.335	0.57
DLGAP5	EZH2	9606.ENSP00000247191	9606.ENSP00000320147	0	0	0	0	0.361	0	0	0.181	0.455
DLGAP5	FAM72A	9606.ENSP00000247191	9606.ENSP00000356096	0	0	0	0	0.436	0	0	0.103	0.472
DLGAP5	GINS1	9606.ENSP00000247191	9606.ENSP00000262460	0	0	0	0	0.375	0	0	0.26	0.518
DLGAP5	UBE2T	9606.ENSP00000247191	9606.ENSP00000494957	0	0	0	0	0.538	0.051	0	0.2	0.619
DLGAP5	DTL	9606.ENSP00000247191	9606.ENSP00000355958	0	0	0	0	0.706	0	0	0.204	0.756
DLGAP5	FAM83D	9606.ENSP00000247191	9606.ENSP00000481465	0	0	0	0	0.484	0	0	0.573	0.77
DLGAP5	ECT2	9606.ENSP00000247191	9606.ENSP00000376457	0	0	0	0	0.663	0	0	0.598	0.858
DLGAP5	PCLAF	9606.ENSP00000247191	9606.ENSP00000300035	0	0	0	0	0.769	0	0	0.505	0.881
DLGAP5	PRC1	9606.ENSP00000247191	9606.ENSP00000377793	0	0	0	0	0.857	0	0	0.279	0.892
DLGAP5	MAD2L1	9606.ENSP00000247191	9606.ENSP00000296509	0	0	0	0	0.828	0	0	0.479	0.906
DLGAP5	PTTG1	9606.ENSP00000247191	9606.ENSP00000377536	0	0	0	0	0.84	0	0	0.484	0.913
DLGAP5	ZWINT	9606.ENSP00000247191	9606.ENSP00000363055	0	0	0	0	0.787	0	0	0.643	0.92
DLGAP5	RACGAP1	9606.ENSP00000247191	9606.ENSP00000404190	0	0	0	0	0.817	0	0	0.66	0.935
DLGAP5	NCAPG	9606.ENSP00000247191	9606.ENSP00000251496	0	0	0	0	0.852	0	0	0.662	0.948
DLGAP5	RRM2	9606.ENSP00000247191	9606.ENSP00000353770	0	0	0	0	0.848	0	0	0.683	0.95
DLGAP5	NDC80	9606.ENSP00000247191	9606.ENSP00000261597	0	0	0	0	0.929	0	0	0.418	0.957
DLGAP5	KIF4A	9606.ENSP00000247191	9606.ENSP00000363524	0	0	0	0	0.859	0	0	0.741	0.962
DLGAP5	NEK2	9606.ENSP00000247191	9606.ENSP00000355966	0	0	0	0	0.886	0	0	0.691	0.963
DLGAP5	NUF2	9606.ENSP00000247191	9606.ENSP00000271452	0	0	0	0	0.911	0	0	0.615	0.964
DLGAP5	NUSAP1	9606.ENSP00000247191	9606.ENSP00000499238	0	0	0	0	0.865	0	0	0.752	0.965
DLGAP5	UBE2C	9606.ENSP00000247191	9606.ENSP00000348838	0	0	0	0	0.892	0.046	0	0.72	0.968
DLGAP5	KIF20A	9606.ENSP00000247191	9606.ENSP00000378356	0	0	0	0	0.889	0	0	0.741	0.97
DLGAP5	TTK	9606.ENSP00000247191	9606.ENSP00000358813	0	0	0	0	0.947	0	0	0.582	0.977
DLGAP5	TOP2A	9606.ENSP00000247191	9606.ENSP00000411532	0	0	0	0	0.916	0	0	0.754	0.978
DLGAP5	PBK	9606.ENSP00000247191	9606.ENSP00000428489	0	0	0	0	0.926	0	0	0.732	0.979
DLGAP5	MELK	9606.ENSP00000247191	9606.ENSP00000298048	0	0	0	0	0.91	0	0	0.813	0.982
DLGAP5	KIF11	9606.ENSP00000247191	9606.ENSP00000260731	0	0	0	0	0.966	0	0	0.922	0.997
DLGAP5	HMMR	9606.ENSP00000247191	9606.ENSP00000377492	0	0	0	0	0.999	0.072	0	0.594	0.999
DPT	LUM	9606.ENSP00000356791	9606.ENSP00000266718	0	0	0	0	0.273	0	0	0.74	0.803
DPT	FBN1	9606.ENSP00000356791	9606.ENSP00000325527	0	0	0	0	0.199	0	0	0.321	0.433
DPT	FBLN5	9606.ENSP00000356791	9606.ENSP00000345008	0	0	0	0	0.24	0	0	0.535	0.631
DPT	FN1	9606.ENSP00000356791	9606.ENSP00000346839	0	0	0	0	0.067	0	0	0.587	0.598
DPT	THBS2	9606.ENSP00000356791	9606.ENSP00000355751	0	0	0	0	0.155	0	0	0.517	0.574
DPT	POSTN	9606.ENSP00000356791	9606.ENSP00000369071	0	0	0	0	0.186	0	0	0.657	0.709
DTL	GMNN	9606.ENSP00000355958	9606.ENSP00000230056	0	0	0	0	0.513	0	0	0.251	0.619
DTL	NCAPG	9606.ENSP00000355958	9606.ENSP00000251496	0	0	0	0	0.795	0	0	0.205	0.83
DTL	KIF11	9606.ENSP00000355958	9606.ENSP00000260731	0	0	0	0	0.815	0	0	0.222	0.85
DTL	NDC80	9606.ENSP00000355958	9606.ENSP00000261597	0	0	0	0	0.634	0	0	0.094	0.654
DTL	GINS1	9606.ENSP00000355958	9606.ENSP00000262460	0	0	0	0	0.493	0	0	0.078	0.513
DTL	NUF2	9606.ENSP00000355958	9606.ENSP00000271452	0	0	0	0	0.795	0	0	0.143	0.816
DTL	MAD2L1	9606.ENSP00000355958	9606.ENSP00000296509	0	0	0	0	0.442	0	0	0.091	0.472
DTL	MELK	9606.ENSP00000355958	9606.ENSP00000298048	0	0	0	0	0.801	0	0	0.238	0.842
DTL	PCLAF	9606.ENSP00000355958	9606.ENSP00000300035	0	0	0	0	0.734	0	0	0.256	0.794
DTL	EZH2	9606.ENSP00000355958	9606.ENSP00000320147	0	0	0	0	0.427	0	0	0.12	0.475
DTL	UBE2C	9606.ENSP00000355958	9606.ENSP00000348838	0	0	0	0	0.462	0	0	0.228	0.567
DTL	RRM2	9606.ENSP00000355958	9606.ENSP00000353770	0	0	0	0	0.816	0.079	0	0.348	0.88
DTL	ECT2	9606.ENSP00000355958	9606.ENSP00000376457	0	0	0	0	0.381	0	0	0.18	0.471
DTL	RACGAP1	9606.ENSP00000355958	9606.ENSP00000404190	0	0	0	0	0.446	0	0	0.109	0.486
DTL	PTTG1	9606.ENSP00000355958	9606.ENSP00000377536	0	0	0	0	0.371	0	0	0.25	0.508
DTL	NEK2	9606.ENSP00000355958	9606.ENSP00000355966	0	0	0	0	0.492	0	0	0.247	0.601
DTL	PRC1	9606.ENSP00000355958	9606.ENSP00000377793	0	0	0	0	0.507	0	0	0.267	0.624
DTL	KIF20A	9606.ENSP00000355958	9606.ENSP00000378356	0	0	0	0	0.555	0	0	0.238	0.646
DTL	HMMR	9606.ENSP00000355958	9606.ENSP00000377492	0	0	0	0	0.638	0	0	0.156	0.682
DTL	KIF4A	9606.ENSP00000355958	9606.ENSP00000363524	0	0	0	0	0.673	0	0	0.204	0.728
DTL	TTK	9606.ENSP00000355958	9606.ENSP00000358813	0	0	0	0	0.761	0	0	0.145	0.787
DTL	UBE2T	9606.ENSP00000355958	9606.ENSP00000494957	0	0	0	0	0.78	0	0	0.181	0.812
DTL	ZWINT	9606.ENSP00000355958	9606.ENSP00000363055	0	0	0	0	0.785	0	0	0.19	0.819
DTL	TOP2A	9606.ENSP00000355958	9606.ENSP00000411532	0	0	0	0	0.781	0	0	0.222	0.822
DTL	NUSAP1	9606.ENSP00000355958	9606.ENSP00000499238	0	0	0	0	0.779	0	0	0.281	0.834
DTL	PBK	9606.ENSP00000355958	9606.ENSP00000428489	0	0	0	0	0.78	0	0	0.445	0.873
ECM1	VCAN	9606.ENSP00000358045	9606.ENSP00000265077	0	0	0	0	0	0.059	0	0.544	0.552
ECM1	LUM	9606.ENSP00000358045	9606.ENSP00000266718	0	0	0	0	0.126	0	0	0.375	0.43
ECM1	FN1	9606.ENSP00000358045	9606.ENSP00000346839	0	0	0	0	0.118	0.137	0	0.653	0.712
ECM1	TGFBI	9606.ENSP00000358045	9606.ENSP00000416330	0	0	0	0	0.129	0	0	0.353	0.412
ECT2	GMNN	9606.ENSP00000376457	9606.ENSP00000230056	0	0	0	0	0.241	0	0	0.503	0.607
ECT2	NCAPG	9606.ENSP00000376457	9606.ENSP00000251496	0	0	0	0	0.813	0	0	0.307	0.865
ECT2	IGF2BP3	9606.ENSP00000376457	9606.ENSP00000258729	0	0	0	0	0.138	0.292	0	0.117	0.414
ECT2	KIF11	9606.ENSP00000376457	9606.ENSP00000260731	0	0	0	0	0.823	0	0	0.41	0.891
ECT2	NDC80	9606.ENSP00000376457	9606.ENSP00000261597	0	0	0	0	0.641	0	0	0.16	0.685
ECT2	GINS1	9606.ENSP00000376457	9606.ENSP00000262460	0	0	0	0	0.237	0	0	0.265	0.415
ECT2	NUF2	9606.ENSP00000376457	9606.ENSP00000271452	0	0	0	0	0.583	0	0	0.581	0.818
ECT2	MAD2L1	9606.ENSP00000376457	9606.ENSP00000296509	0	0	0	0	0.529	0	0	0.551	0.779
ECT2	MELK	9606.ENSP00000376457	9606.ENSP00000298048	0	0	0	0	0.844	0.067	0	0.3	0.889
ECT2	PCLAF	9606.ENSP00000376457	9606.ENSP00000300035	0	0	0	0	0.331	0	0	0.32	0.525
ECT2	UBE2C	9606.ENSP00000376457	9606.ENSP00000348838	0	0	0	0	0.544	0	0	0.32	0.676
ECT2	RRM2	9606.ENSP00000376457	9606.ENSP00000353770	0	0	0	0	0.441	0	0	0.324	0.605
ECT2	NEK2	9606.ENSP00000376457	9606.ENSP00000355966	0	0	0	0	0.702	0	0	0.42	0.82
ECT2	TTK	9606.ENSP00000376457	9606.ENSP00000358813	0	0	0	0	0.768	0	0	0.439	0.864
ECT2	ZWINT	9606.ENSP00000376457	9606.ENSP00000363055	0	0	0	0	0.315	0	0	0.545	0.675
ECT2	KIF4A	9606.ENSP00000376457	9606.ENSP00000363524	0	0	0	0	0.632	0	0	0.53	0.82
ECT2	UBE2T	9606.ENSP00000376457	9606.ENSP00000494957	0	0	0	0	0.285	0	0	0.383	0.54
ECT2	FAM83D	9606.ENSP00000376457	9606.ENSP00000481465	0	0	0	0	0.311	0	0	0.426	0.587
ECT2	PTTG1	9606.ENSP00000376457	9606.ENSP00000377536	0	0	0	0	0.404	0	0	0.394	0.623
ECT2	NUSAP1	9606.ENSP00000376457	9606.ENSP00000499238	0	0	0	0	0.631	0	0	0.437	0.784
ECT2	HMMR	9606.ENSP00000376457	9606.ENSP00000377492	0	0	0	0	0.501	0.045	0	0.593	0.789
ECT2	TOP2A	9606.ENSP00000376457	9606.ENSP00000411532	0	0	0	0	0.645	0.292	0	0.436	0.845
ECT2	PRC1	9606.ENSP00000376457	9606.ENSP00000377793	0	0	0	0	0.717	0	0	0.491	0.85
ECT2	PBK	9606.ENSP00000376457	9606.ENSP00000428489	0	0	0	0	0.781	0.069	0	0.527	0.895
ECT2	KIF20A	9606.ENSP00000376457	9606.ENSP00000378356	0	0	0	0	0.752	0.071	0	0.69	0.922
ECT2	RACGAP1	9606.ENSP00000376457	9606.ENSP00000404190	0	0	0	0	0.529	0.88	0.9	0.998	0.999
ENAH	NEK2	9606.ENSP00000355809	9606.ENSP00000355966	0	0	0	0	0.068	0.305	0	0.153	0.403
ENAH	ROBO1	9606.ENSP00000355809	9606.ENSP00000420321	0	0	0	0	0.149	0.165	0.5	0.303	0.719
ESR1	MMP2	9606.ENSP00000405330	9606.ENSP00000219070	0	0	0	0	0.042	0	0	0.579	0.58
ESR1	RERG	9606.ENSP00000405330	9606.ENSP00000256953	0	0	0	0	0.128	0.073	0	0.545	0.6
ESR1	PDGFRA	9606.ENSP00000405330	9606.ENSP00000257290	0	0	0	0	0.047	0.045	0	0.461	0.467
ESR1	MMP7	9606.ENSP00000405330	9606.ENSP00000260227	0	0	0	0	0.074	0	0	0.41	0.43
ESR1	NDC80	9606.ENSP00000405330	9606.ENSP00000261597	0	0	0	0	0.074	0.292	0	0.61	0.721
ESR1	MELK	9606.ENSP00000405330	9606.ENSP00000298048	0	0	0	0	0.055	0.045	0	0.419	0.429
ESR1	EZH2	9606.ENSP00000405330	9606.ENSP00000320147	0	0	0	0	0.048	0.32	0	0.879	0.915
ESR1	PTN	9606.ENSP00000405330	9606.ENSP00000341170	0	0	0	0	0	0	0	0.485	0.485
ESR1	FN1	9606.ENSP00000405330	9606.ENSP00000346839	0	0	0	0	0	0.9	0	0.707	0.969
ESR1	TRIM16	9606.ENSP00000405330	9606.ENSP00000497185	0	0	0	0	0	0.068	0	0.432	0.447
ESR1	TOP2A	9606.ENSP00000405330	9606.ENSP00000411532	0	0	0	0	0.055	0.07	0	0.475	0.498
ESR1	SFRP4	9606.ENSP00000405330	9606.ENSP00000410715	0	0	0	0	0.054	0	0	0.519	0.525
EZH2	MMP2	9606.ENSP00000320147	9606.ENSP00000219070	0	0	0	0	0.062	0	0	0.431	0.443
EZH2	NCAPG	9606.ENSP00000320147	9606.ENSP00000251496	0	0	0	0	0.424	0	0	0.175	0.505
EZH2	PDGFRA	9606.ENSP00000320147	9606.ENSP00000257290	0	0	0	0	0	0	0	0.517	0.517
EZH2	KIF11	9606.ENSP00000320147	9606.ENSP00000260731	0	0	0	0	0.5	0.045	0	0.191	0.58
EZH2	NDC80	9606.ENSP00000320147	9606.ENSP00000261597	0	0	0	0	0.378	0	0	0.108	0.421
EZH2	GINS1	9606.ENSP00000320147	9606.ENSP00000262460	0	0	0	0	0.309	0.064	0	0.148	0.401
EZH2	NUF2	9606.ENSP00000320147	9606.ENSP00000271452	0	0	0	0	0.405	0.048	0	0.157	0.481
EZH2	MAD2L1	9606.ENSP00000320147	9606.ENSP00000296509	0	0	0	0	0.311	0.071	0	0.244	0.474
EZH2	MELK	9606.ENSP00000320147	9606.ENSP00000298048	0	0	0	0	0.475	0.295	0	0.348	0.738
EZH2	PCLAF	9606.ENSP00000320147	9606.ENSP00000300035	0	0	0	0	0.349	0	0	0.3	0.525
EZH2	FN1	9606.ENSP00000320147	9606.ENSP00000346839	0	0	0	0	0.065	0	0	0.395	0.41
EZH2	KIF4A	9606.ENSP00000320147	9606.ENSP00000363524	0	0	0	0	0.335	0	0	0.172	0.426
EZH2	KIF20A	9606.ENSP00000320147	9606.ENSP00000378356	0	0	0	0	0.346	0	0	0.177	0.439
EZH2	TTK	9606.ENSP00000320147	9606.ENSP00000358813	0	0	0	0	0.371	0	0	0.208	0.481
EZH2	RACGAP1	9606.ENSP00000320147	9606.ENSP00000404190	0	0	0	0	0.397	0	0	0.176	0.482
EZH2	HMMR	9606.ENSP00000320147	9606.ENSP00000377492	0	0	0	0	0.327	0.106	0	0.225	0.493
EZH2	PBK	9606.ENSP00000320147	9606.ENSP00000428489	0	0	0	0	0.324	0.077	0	0.267	0.503
EZH2	ZWINT	9606.ENSP00000320147	9606.ENSP00000363055	0	0	0	0	0.444	0	0	0.167	0.517
EZH2	UBE2C	9606.ENSP00000320147	9606.ENSP00000348838	0	0	0	0	0.36	0.07	0	0.304	0.55
EZH2	PRC1	9606.ENSP00000320147	9606.ENSP00000377793	0	0	0	0	0.503	0.068	0	0.132	0.563
EZH2	NUSAP1	9606.ENSP00000320147	9606.ENSP00000499238	0	0	0	0	0.501	0	0	0.202	0.585
EZH2	NEK2	9606.ENSP00000320147	9606.ENSP00000355966	0	0	0	0	0.209	0	0	0.51	0.596
EZH2	TOP2A	9606.ENSP00000320147	9606.ENSP00000411532	0	0	0	0	0.428	0	0	0.373	0.626
EZH2	RRM2	9606.ENSP00000320147	9606.ENSP00000353770	0	0	0	0	0.502	0.091	0	0.29	0.65
EZH2	PTTG1	9606.ENSP00000320147	9606.ENSP00000377536	0	0	0	0	0.35	0	0	0.494	0.657
F2RL2	PLCB1	9606.ENSP00000296641	9606.ENSP00000338185	0	0	0	0	0.042	0	0.5	0.091	0.526
FAM72A	NDC80	9606.ENSP00000356096	9606.ENSP00000261597	0	0	0	0	0.423	0	0	0	0.423
FAM72A	PTTG1	9606.ENSP00000356096	9606.ENSP00000377536	0	0	0	0	0.293	0	0	0.19	0.403
FAM72A	NUSAP1	9606.ENSP00000356096	9606.ENSP00000499238	0	0	0	0	0.349	0	0	0.131	0.411
FAM72A	PBK	9606.ENSP00000356096	9606.ENSP00000428489	0	0	0	0	0.39	0	0	0.09	0.422
FAM72A	TTK	9606.ENSP00000356096	9606.ENSP00000358813	0	0	0	0	0.448	0	0	0	0.448
FAM83D	GMNN	9606.ENSP00000481465	9606.ENSP00000230056	0	0	0	0	0.242	0.217	0	0.072	0.401
FAM83D	NCAPG	9606.ENSP00000481465	9606.ENSP00000251496	0	0	0	0	0.437	0	0	0.214	0.538
FAM83D	KIF11	9606.ENSP00000481465	9606.ENSP00000260731	0	0	0	0	0.465	0	0	0.437	0.686
FAM83D	NUF2	9606.ENSP00000481465	9606.ENSP00000271452	0	0	0	0	0.467	0	0	0.531	0.739
FAM83D	MAD2L1	9606.ENSP00000481465	9606.ENSP00000296509	0	0	0	0	0.332	0	0	0.182	0.43
FAM83D	MELK	9606.ENSP00000481465	9606.ENSP00000298048	0	0	0	0	0.432	0	0	0.336	0.606
FAM83D	PCLAF	9606.ENSP00000481465	9606.ENSP00000300035	0	0	0	0	0.326	0	0	0.226	0.457
FAM83D	UBE2C	9606.ENSP00000481465	9606.ENSP00000348838	0	0	0	0	0.464	0	0	0.348	0.636
FAM83D	RRM2	9606.ENSP00000481465	9606.ENSP00000353770	0	0	0	0	0.376	0	0	0.224	0.495
FAM83D	NEK2	9606.ENSP00000481465	9606.ENSP00000355966	0	0	0	0	0.477	0	0	0.581	0.771
FAM83D	TTK	9606.ENSP00000481465	9606.ENSP00000358813	0	0	0	0	0.47	0	0	0.34	0.635
FAM83D	ZWINT	9606.ENSP00000481465	9606.ENSP00000363055	0	0	0	0	0.372	0	0	0.467	0.651
FAM83D	KIF4A	9606.ENSP00000481465	9606.ENSP00000363524	0	0	0	0	0.492	0	0	0.676	0.828
FAM83D	HMMR	9606.ENSP00000481465	9606.ENSP00000377492	0	0	0	0	0.44	0.798	0	0.644	0.956
FAM83D	PTTG1	9606.ENSP00000481465	9606.ENSP00000377536	0	0	0	0	0.345	0	0	0.259	0.494
FAM83D	PRC1	9606.ENSP00000481465	9606.ENSP00000377793	0	0	0	0	0.48	0	0	0.159	0.544
FAM83D	KIF20A	9606.ENSP00000481465	9606.ENSP00000378356	0	0	0	0	0.783	0.292	0	0.553	0.925
FAM83D	RACGAP1	9606.ENSP00000481465	9606.ENSP00000404190	0	0	0	0	0.419	0	0	0.258	0.551
FAM83D	TOP2A	9606.ENSP00000481465	9606.ENSP00000411532	0	0	0	0	0.411	0	0	0.287	0.562
FAM83D	PBK	9606.ENSP00000481465	9606.ENSP00000428489	0	0	0	0	0.533	0	0	0.457	0.735
FAM83D	NUSAP1	9606.ENSP00000481465	9606.ENSP00000499238	0	0	0	0	0.407	0	0	0.231	0.525
FAM83D	UBE2T	9606.ENSP00000481465	9606.ENSP00000494957	0	0	0	0	0.33	0	0	0.448	0.614
FBLN5	MMP2	9606.ENSP00000345008	9606.ENSP00000219070	0	0	0	0	0.112	0	0	0.403	0.447
FBLN5	MMP7	9606.ENSP00000345008	9606.ENSP00000260227	0	0	0	0	0.065	0	0	0.485	0.497
FBLN5	LUM	9606.ENSP00000345008	9606.ENSP00000266718	0	0	0	0	0.222	0.099	0	0.585	0.684
FBLN5	FBN1	9606.ENSP00000345008	9606.ENSP00000325527	0	0	0	0.689	0.19	0.238	0	0.884	0.922
FBLN5	TGFBI	9606.ENSP00000345008	9606.ENSP00000416330	0	0	0	0	0.166	0.046	0	0.323	0.414
FBLN5	POSTN	9606.ENSP00000345008	9606.ENSP00000369071	0	0	0	0	0.212	0.046	0	0.623	0.692
FBLN5	FN1	9606.ENSP00000345008	9606.ENSP00000346839	0	0	0	0	0.083	0	0	0.859	0.865
FBN1	NID2	9606.ENSP00000325527	9606.ENSP00000216286	0	0	0	0.551	0.342	0.057	0	0.206	0.465
FBN1	MMP2	9606.ENSP00000325527	9606.ENSP00000219070	0	0	0	0	0.479	0	0	0.663	0.817
FBN1	MMP7	9606.ENSP00000325527	9606.ENSP00000260227	0	0	0	0	0.055	0.052	0	0.53	0.543
FBN1	VCAN	9606.ENSP00000325527	9606.ENSP00000265077	0	0	0	0	0.169	0.292	0	0.86	0.91
FBN1	LUM	9606.ENSP00000325527	9606.ENSP00000266718	0	0	0	0	0.904	0.099	0	0.708	0.972
FBN1	ITGB6	9606.ENSP00000325527	9606.ENSP00000283249	0	0	0	0	0.044	0.069	0.5	0.463	0.729
FBN1	TGFBI	9606.ENSP00000325527	9606.ENSP00000416330	0	0	0	0	0.137	0.046	0	0.365	0.432
FBN1	GPC3	9606.ENSP00000325527	9606.ENSP00000377836	0	0	0	0	0.067	0.045	0	0.434	0.451
FBN1	THBS2	9606.ENSP00000325527	9606.ENSP00000355751	0	0	0	0.548	0.327	0	0	0.279	0.494
FBN1	ITGA11	9606.ENSP00000325527	9606.ENSP00000327290	0	0	0	0	0.26	0.045	0	0.484	0.604
FBN1	TGFB2	9606.ENSP00000325527	9606.ENSP00000355896	0	0	0	0	0.096	0.045	0	0.755	0.77
FBN1	POSTN	9606.ENSP00000325527	9606.ENSP00000369071	0	0	0	0	0.286	0.046	0	0.71	0.785
FBN1	FN1	9606.ENSP00000325527	9606.ENSP00000346839	0	0	0	0	0.24	0.236	0	0.973	0.982
FBN1	LTBP1	9606.ENSP00000325527	9606.ENSP00000386043	0	0	0	0.668	0.181	0.262	0	0.984	0.989
FCN3	VSIG4	9606.ENSP00000270879	9606.ENSP00000363869	0	0	0	0	0.194	0	0	0.305	0.416
FCN3	FN1	9606.ENSP00000270879	9606.ENSP00000346839	0	0	0	0	0	0.236	0	0.51	0.61
FMO3	NAT2	9606.ENSP00000356729	9606.ENSP00000286479	0	0	0	0	0.105	0	0	0.448	0.485
FN1	NID2	9606.ENSP00000346839	9606.ENSP00000216286	0	0	0	0	0.197	0	0	0.66	0.715
FN1	MMP2	9606.ENSP00000346839	9606.ENSP00000219070	0	0	0.104	0.615	0.255	0.24	0	0.577	0.756
FN1	SERPINF1	9606.ENSP00000346839	9606.ENSP00000254722	0	0	0	0	0.145	0	0	0.828	0.846
FN1	LYVE1	9606.ENSP00000346839	9606.ENSP00000256178	0	0	0	0	0.044	0	0	0.444	0.445
FN1	PDGFRA	9606.ENSP00000346839	9606.ENSP00000257290	0	0	0	0	0.117	0	0	0.533	0.57
FN1	NT5E	9606.ENSP00000346839	9606.ENSP00000257770	0	0	0	0	0.138	0	0	0.708	0.737
FN1	MMP7	9606.ENSP00000346839	9606.ENSP00000260227	0	0	0	0	0.047	0	0	0.777	0.778
FN1	ITGA9	9606.ENSP00000346839	9606.ENSP00000264741	0	0	0	0	0	0	0.65	0.852	0.945
FN1	VCAN	9606.ENSP00000346839	9606.ENSP00000265077	0	0	0	0	0.099	0	0	0.858	0.866
FN1	TNC	9606.ENSP00000346839	9606.ENSP00000265131	0	0	0	0.584	0.223	0.51	0	0.551	0.814
FN1	LUM	9606.ENSP00000346839	9606.ENSP00000266718	0	0	0	0	0.472	0	0	0.931	0.962
FN1	ITGB6	9606.ENSP00000346839	9606.ENSP00000283249	0	0	0	0	0.056	0.292	0.9	0.82	0.986
FN1	ITGA11	9606.ENSP00000346839	9606.ENSP00000327290	0	0	0	0	0.11	0	0.65	0.606	0.866
FN1	SLIT3	9606.ENSP00000346839	9606.ENSP00000332164	0	0	0	0	0.067	0	0	0.61	0.62
FN1	PTN	9606.ENSP00000346839	9606.ENSP00000341170	0	0	0	0	0.083	0	0	0.495	0.517
FN1	MFSD2A	9606.ENSP00000346839	9606.ENSP00000361895	0	0	0	0	0	0	0	0.435	0.435
FN1	TOP2A	9606.ENSP00000346839	9606.ENSP00000411532	0	0	0	0	0.06	0.045	0	0.44	0.453
FN1	MARCKS	9606.ENSP00000346839	9606.ENSP00000478061	0	0	0	0	0.062	0.049	0	0.499	0.514
FN1	VEGFC	9606.ENSP00000346839	9606.ENSP00000480043	0	0	0	0	0.181	0.045	0	0.516	0.589
FN1	HMMR	9606.ENSP00000346839	9606.ENSP00000377492	0	0	0	0	0.056	0	0	0.612	0.618
FN1	TGFB2	9606.ENSP00000346839	9606.ENSP00000355896	0	0	0	0	0.109	0	0	0.816	0.829
FN1	THBS2	9606.ENSP00000346839	9606.ENSP00000355751	0	0	0	0	0.222	0	0	0.821	0.854
FN1	LTBP1	9606.ENSP00000346839	9606.ENSP00000386043	0	0	0	0	0.149	0.292	0	0.923	0.949
FN1	TGFBI	9606.ENSP00000346839	9606.ENSP00000416330	0	0	0	0	0.237	0.298	0	0.993	0.995
FN1	POSTN	9606.ENSP00000346839	9606.ENSP00000369071	0	0	0	0	0.246	0.05	0	0.995	0.996
FPR3	VSIG4	9606.ENSP00000341821	9606.ENSP00000363869	0	0	0	0	0.393	0	0	0.204	0.496
GINS1	GMNN	9606.ENSP00000262460	9606.ENSP00000230056	0	0	0	0	0.273	0	0	0.388	0.536
GINS1	NCAPG	9606.ENSP00000262460	9606.ENSP00000251496	0	0	0	0	0.495	0	0	0.371	0.669
GINS1	KIF11	9606.ENSP00000262460	9606.ENSP00000260731	0	0	0	0	0.524	0	0	0.312	0.658
GINS1	NEK2	9606.ENSP00000262460	9606.ENSP00000355966	0	0	0	0	0.237	0	0	0.248	0.402
GINS1	HMMR	9606.ENSP00000262460	9606.ENSP00000377492	0	0	0	0	0.354	0.046	0	0.217	0.476
GINS1	NUF2	9606.ENSP00000262460	9606.ENSP00000271452	0	0	0	0	0.425	0	0	0.129	0.478
GINS1	KIF4A	9606.ENSP00000262460	9606.ENSP00000363524	0	0	0	0	0.383	0	0	0.235	0.508
GINS1	KIF20A	9606.ENSP00000262460	9606.ENSP00000378356	0	0	0	0	0.327	0	0	0.307	0.514
GINS1	PCLAF	9606.ENSP00000262460	9606.ENSP00000300035	0	0	0	0	0.392	0	0	0.257	0.529
GINS1	NUSAP1	9606.ENSP00000262460	9606.ENSP00000499238	0	0	0	0	0.339	0	0	0.323	0.534
GINS1	PBK	9606.ENSP00000262460	9606.ENSP00000428489	0	0	0	0	0.381	0	0	0.283	0.537
GINS1	RACGAP1	9606.ENSP00000262460	9606.ENSP00000404190	0	0	0	0	0.442	0	0	0.223	0.548
GINS1	TTK	9606.ENSP00000262460	9606.ENSP00000358813	0	0	0	0	0.308	0	0	0.398	0.565
GINS1	MELK	9606.ENSP00000262460	9606.ENSP00000298048	0	0	0	0	0.415	0	0	0.354	0.606
GINS1	MAD2L1	9606.ENSP00000262460	9606.ENSP00000296509	0	0	0	0	0.452	0.07	0	0.301	0.613
GINS1	TOP2A	9606.ENSP00000262460	9606.ENSP00000411532	0	0	0	0	0.28	0.094	0	0.576	0.699
GINS1	UBE2C	9606.ENSP00000262460	9606.ENSP00000348838	0	0	0	0	0.384	0	0	0.534	0.701
GINS1	RRM2	9606.ENSP00000262460	9606.ENSP00000353770	0	0	0	0	0.614	0	0	0.551	0.819
GINS1	ZWINT	9606.ENSP00000262460	9606.ENSP00000363055	0	0	0	0	0.768	0	0	0.376	0.849
GMNN	PCLAF	9606.ENSP00000230056	9606.ENSP00000300035	0	0	0	0	0.324	0	0	0.185	0.426
GMNN	RACGAP1	9606.ENSP00000230056	9606.ENSP00000404190	0	0	0	0	0.315	0	0	0.205	0.433
GMNN	MELK	9606.ENSP00000230056	9606.ENSP00000298048	0	0	0	0	0.407	0	0	0.088	0.436
GMNN	PBK	9606.ENSP00000230056	9606.ENSP00000428489	0	0	0	0	0.384	0.046	0	0.15	0.457
GMNN	PRC1	9606.ENSP00000230056	9606.ENSP00000377793	0	0	0	0	0.381	0	0	0.212	0.492
GMNN	ZWINT	9606.ENSP00000230056	9606.ENSP00000363055	0	0	0	0	0.5	0	0	0	0.5
GMNN	TTK	9606.ENSP00000230056	9606.ENSP00000358813	0	0	0	0	0.376	0	0	0.246	0.51
GMNN	TOP2A	9606.ENSP00000230056	9606.ENSP00000411532	0	0	0	0	0.341	0	0	0.311	0.527
GMNN	NCAPG	9606.ENSP00000230056	9606.ENSP00000251496	0	0	0	0	0.488	0	0	0.119	0.53
GMNN	PTTG1	9606.ENSP00000230056	9606.ENSP00000377536	0	0	0	0	0.355	0	0	0.305	0.532
GMNN	HMMR	9606.ENSP00000230056	9606.ENSP00000377492	0	0	0	0	0.347	0.234	0	0.203	0.567
GMNN	NUSAP1	9606.ENSP00000230056	9606.ENSP00000499238	0	0	0	0	0.426	0	0	0.285	0.572
GMNN	NUF2	9606.ENSP00000230056	9606.ENSP00000271452	0	0	0	0	0.398	0	0	0.353	0.594
GMNN	MAD2L1	9606.ENSP00000230056	9606.ENSP00000296509	0	0	0	0	0.523	0	0	0.223	0.614
GMNN	KIF11	9606.ENSP00000230056	9606.ENSP00000260731	0	0	0	0	0.418	0	0	0.391	0.631
GMNN	RRM2	9606.ENSP00000230056	9606.ENSP00000353770	0	0	0	0	0.501	0	0	0.326	0.65
GMNN	UBE2C	9606.ENSP00000230056	9606.ENSP00000348838	0	0	0	0	0.298	0	0.4	0.321	0.689
GMNN	UBE2T	9606.ENSP00000230056	9606.ENSP00000494957	0	0	0	0	0.626	0	0	0.212	0.693
GOLGA8A	GOLGA8B	9606.ENSP00000352111	9606.ENSP00000343064	0	0	0.046	0.988	0.536	0	0	0.051	0.543
GPC3	IGF2BP3	9606.ENSP00000377836	9606.ENSP00000258729	0	0	0	0	0.127	0	0	0.469	0.516
GPC3	VCAN	9606.ENSP00000377836	9606.ENSP00000265077	0	0	0	0	0.062	0.045	0.5	0.303	0.646
GPC3	HHIP	9606.ENSP00000377836	9606.ENSP00000296575	0	0	0	0	0.062	0	0	0.579	0.588
GPC3	SRPX	9606.ENSP00000377836	9606.ENSP00000367794	0	0	0	0	0.125	0	0	0.443	0.491
GPR34	VSIG4	9606.ENSP00000367384	9606.ENSP00000363869	0	0	0	0	0.447	0	0	0.14	0.504
GPR34	MS4A6A	9606.ENSP00000367384	9606.ENSP00000435844	0	0	0	0	0.336	0	0	0.143	0.406
HMMR	NCAPG	9606.ENSP00000377492	9606.ENSP00000251496	0	0	0	0	0.817	0	0	0.523	0.909
HMMR	LYVE1	9606.ENSP00000377492	9606.ENSP00000256178	0	0	0	0	0	0.091	0.5	0.703	0.853
HMMR	KIF11	9606.ENSP00000377492	9606.ENSP00000260731	0	0	0	0	0.815	0.049	0	0.623	0.928
HMMR	NDC80	9606.ENSP00000377492	9606.ENSP00000261597	0	0	0	0	0.797	0.173	0	0.094	0.835
HMMR	VCAN	9606.ENSP00000377492	9606.ENSP00000265077	0	0	0	0	0.065	0.098	0	0.37	0.422
HMMR	NUF2	9606.ENSP00000377492	9606.ENSP00000271452	0	0	0	0	0.817	0.053	0	0.395	0.886
HMMR	MAD2L1	9606.ENSP00000377492	9606.ENSP00000296509	0	0	0	0	0.682	0.079	0	0.375	0.801
HMMR	MELK	9606.ENSP00000377492	9606.ENSP00000298048	0	0	0	0	0.804	0.065	0	0.421	0.884
HMMR	PCLAF	9606.ENSP00000377492	9606.ENSP00000300035	0	0	0	0	0.662	0	0	0.3	0.754
HMMR	UBE2C	9606.ENSP00000377492	9606.ENSP00000348838	0	0	0	0	0.79	0.08	0	0.503	0.896
HMMR	RRM2	9606.ENSP00000377492	9606.ENSP00000353770	0	0	0	0	0.681	0.049	0	0.414	0.807
HMMR	NEK2	9606.ENSP00000377492	9606.ENSP00000355966	0	0	0	0	0.779	0.043	0	0.436	0.87
HMMR	TTK	9606.ENSP00000377492	9606.ENSP00000358813	0	0	0	0	0.798	0.099	0	0.401	0.881
HMMR	ZWINT	9606.ENSP00000377492	9606.ENSP00000363055	0	0	0	0	0.772	0	0	0.543	0.891
HMMR	KIF4A	9606.ENSP00000377492	9606.ENSP00000363524	0	0	0	0	0.797	0.091	0	0.388	0.877
HMMR	STAB2	9606.ENSP00000377492	9606.ENSP00000373539	0	0	0	0	0	0	0.5	0.711	0.849
HMMR	UBE2T	9606.ENSP00000377492	9606.ENSP00000494957	0	0	0	0	0.495	0.08	0	0.168	0.579
HMMR	RACGAP1	9606.ENSP00000377492	9606.ENSP00000404190	0	0	0	0	0.659	0	0	0.411	0.791
HMMR	PRC1	9606.ENSP00000377492	9606.ENSP00000377793	0	0	0	0	0.802	0.046	0	0.186	0.833
HMMR	PTTG1	9606.ENSP00000377492	9606.ENSP00000377536	0	0	0	0	0.781	0	0	0.391	0.861
HMMR	PBK	9606.ENSP00000377492	9606.ENSP00000428489	0	0	0	0	0.804	0.095	0	0.448	0.893
HMMR	NUSAP1	9606.ENSP00000377492	9606.ENSP00000499238	0	0	0	0	0.797	0	0	0.511	0.896
HMMR	TOP2A	9606.ENSP00000377492	9606.ENSP00000411532	0	0	0	0	0.798	0.046	0	0.534	0.902
HMMR	KIF20A	9606.ENSP00000377492	9606.ENSP00000378356	0	0	0	0	0.819	0.045	0	0.519	0.909
IGF2BP3	NUF2	9606.ENSP00000258729	9606.ENSP00000271452	0	0	0	0	0.255	0	0	0.258	0.423
IGF2BP3	MARCKS	9606.ENSP00000258729	9606.ENSP00000478061	0	0	0	0	0.05	0.292	0	0.342	0.518
IGF2BP3	TTK	9606.ENSP00000258729	9606.ENSP00000358813	0	0	0	0	0.184	0	0	0.637	0.691
IGF2BP3	KIF20A	9606.ENSP00000258729	9606.ENSP00000378356	0	0	0	0	0.189	0.292	0	0.542	0.714
IGFALS	MMP2	9606.ENSP00000416683	9606.ENSP00000219070	0	0	0	0	0	0	0.4	0.047	0.403
IGFALS	IGFBP6	9606.ENSP00000416683	9606.ENSP00000301464	0	0	0	0	0	0.119	0.54	0.767	0.897
INHBA	KIF20A	9606.ENSP00000242208	9606.ENSP00000378356	0	0	0	0	0.061	0	0	0.449	0.461
INHBA	ITGA11	9606.ENSP00000242208	9606.ENSP00000327290	0	0	0	0	0.09	0	0	0.442	0.47
INHBA	SFRP4	9606.ENSP00000242208	9606.ENSP00000410715	0	0	0	0	0.068	0	0	0.538	0.551
INHBA	THBS2	9606.ENSP00000242208	9606.ENSP00000355751	0	0	0	0	0.14	0.045	0	0.629	0.668
ITGA11	ITGA9	9606.ENSP00000327290	9606.ENSP00000264741	0	0	0	0.632	0.065	0	0.54	0.202	0.627
ITGA11	VCAN	9606.ENSP00000327290	9606.ENSP00000265077	0	0	0	0	0.067	0.045	0	0.398	0.416
ITGA11	TNC	9606.ENSP00000327290	9606.ENSP00000265131	0	0	0	0	0.083	0.098	0.65	0.086	0.699
ITGA11	ITGB6	9606.ENSP00000327290	9606.ENSP00000283249	0	0	0	0	0.068	0.114	0.9	0.476	0.951
ITGA11	POSTN	9606.ENSP00000327290	9606.ENSP00000369071	0	0	0	0	0.234	0	0	0.541	0.633
ITGA11	THBS2	9606.ENSP00000327290	9606.ENSP00000355751	0	0	0	0	0.242	0.045	0.65	0.365	0.817
ITGA9	LYVE1	9606.ENSP00000264741	9606.ENSP00000256178	0	0	0	0	0.087	0	0	0.69	0.705
ITGA9	SVEP1	9606.ENSP00000264741	9606.ENSP00000363593	0	0	0	0	0.062	0.045	0	0.444	0.458
ITGA9	VEGFC	9606.ENSP00000264741	9606.ENSP00000480043	0	0	0	0	0	0	0	0.607	0.607
ITGA9	ITGB6	9606.ENSP00000264741	9606.ENSP00000283249	0	0	0	0	0.06	0.135	0.54	0.515	0.794
ITGA9	THBS2	9606.ENSP00000264741	9606.ENSP00000355751	0	0	0	0	0.057	0.054	0.65	0.503	0.824
ITGA9	TNC	9606.ENSP00000264741	9606.ENSP00000265131	0	0	0	0	0.049	0.098	0.9	0.512	0.952
ITGB6	TNC	9606.ENSP00000283249	9606.ENSP00000265131	0	0	0	0.552	0.071	0	0.9	0.115	0.91
ITGB6	LTBP1	9606.ENSP00000283249	9606.ENSP00000386043	0	0	0	0	0.044	0.069	0.5	0.387	0.69
ITGB6	THBS2	9606.ENSP00000283249	9606.ENSP00000355751	0	0	0	0	0	0.069	0.65	0.234	0.728
ITGB6	TGFB2	9606.ENSP00000283249	9606.ENSP00000355896	0	0	0	0	0.148	0	0.5	0.7	0.861
KIF11	NCAPG	9606.ENSP00000260731	9606.ENSP00000251496	0	0	0	0	0.912	0.086	0	0.722	0.975
KIF11	UBE2T	9606.ENSP00000260731	9606.ENSP00000494957	0	0	0	0	0.438	0	0	0.179	0.519
KIF11	PLK2	9606.ENSP00000260731	9606.ENSP00000274289	0	0	0	0	0.375	0.071	0	0.336	0.581
KIF11	PCLAF	9606.ENSP00000260731	9606.ENSP00000300035	0	0	0	0	0.776	0	0	0.389	0.857
KIF11	PTTG1	9606.ENSP00000260731	9606.ENSP00000377536	0	0	0	0	0.569	0	0	0.687	0.859
KIF11	UBE2C	9606.ENSP00000260731	9606.ENSP00000348838	0	0	0	0	0.835	0	0	0.511	0.916
KIF11	ZWINT	9606.ENSP00000260731	9606.ENSP00000363055	0	0	0	0	0.794	0	0	0.665	0.928
KIF11	MELK	9606.ENSP00000260731	9606.ENSP00000298048	0	0	0	0	0.897	0	0	0.449	0.941
KIF11	RRM2	9606.ENSP00000260731	9606.ENSP00000353770	0	0	0	0	0.863	0	0	0.634	0.947
KIF11	KIF4A	9606.ENSP00000260731	9606.ENSP00000363524	0	0	0	0.645	0.891	0	0.4	0.324	0.952
KIF11	PBK	9606.ENSP00000260731	9606.ENSP00000428489	0	0	0	0	0.908	0.045	0	0.533	0.955
KIF11	NEK2	9606.ENSP00000260731	9606.ENSP00000355966	0	0	0	0	0.845	0.054	0	0.745	0.959
KIF11	NDC80	9606.ENSP00000260731	9606.ENSP00000261597	0	0	0	0	0.927	0.094	0	0.62	0.972
KIF11	PRC1	9606.ENSP00000260731	9606.ENSP00000377793	0	0	0	0	0.902	0.409	0	0.56	0.972
KIF11	MAD2L1	9606.ENSP00000260731	9606.ENSP00000296509	0	0	0	0	0.773	0.519	0	0.775	0.973
KIF11	NUSAP1	9606.ENSP00000260731	9606.ENSP00000499238	0	0	0	0	0.907	0	0	0.739	0.974
KIF11	NUF2	9606.ENSP00000260731	9606.ENSP00000271452	0	0	0	0	0.925	0.084	0	0.669	0.975
KIF11	TOP2A	9606.ENSP00000260731	9606.ENSP00000411532	0	0	0	0	0.91	0	0	0.735	0.975
KIF11	RACGAP1	9606.ENSP00000260731	9606.ENSP00000404190	0	0	0	0	0.893	0	0.4	0.683	0.978
KIF11	KIF20A	9606.ENSP00000260731	9606.ENSP00000378356	0	0	0	0.582	0.902	0.073	0.54	0.587	0.98
KIF11	TTK	9606.ENSP00000260731	9606.ENSP00000358813	0	0	0	0	0.958	0.139	0	0.611	0.984
KIF20A	NCAPG	9606.ENSP00000378356	9606.ENSP00000251496	0	0	0	0	0.844	0	0	0.745	0.958
KIF20A	NDC80	9606.ENSP00000378356	9606.ENSP00000261597	0	0	0	0	0.855	0	0	0.314	0.896
KIF20A	NUF2	9606.ENSP00000378356	9606.ENSP00000271452	0	0	0	0	0.846	0	0	0.721	0.955
KIF20A	PLK2	9606.ENSP00000378356	9606.ENSP00000274289	0	0	0	0	0.244	0.127	0	0.265	0.473
KIF20A	MAD2L1	9606.ENSP00000378356	9606.ENSP00000296509	0	0	0	0	0.595	0.615	0	0.489	0.913
KIF20A	MELK	9606.ENSP00000378356	9606.ENSP00000298048	0	0	0	0	0.842	0	0	0.571	0.929
KIF20A	PCLAF	9606.ENSP00000378356	9606.ENSP00000300035	0	0	0	0	0.673	0	0	0.489	0.826
KIF20A	UBE2C	9606.ENSP00000378356	9606.ENSP00000348838	0	0	0	0	0.862	0	0	0.728	0.961
KIF20A	RRM2	9606.ENSP00000378356	9606.ENSP00000353770	0	0	0	0	0.814	0	0	0.665	0.935
KIF20A	NEK2	9606.ENSP00000378356	9606.ENSP00000355966	0	0	0	0	0.847	0	0	0.677	0.948
KIF20A	TTK	9606.ENSP00000378356	9606.ENSP00000358813	0	0	0	0	0.846	0	0	0.521	0.923
KIF20A	ZWINT	9606.ENSP00000378356	9606.ENSP00000363055	0	0	0	0	0.652	0	0	0.689	0.887
KIF20A	KIF4A	9606.ENSP00000378356	9606.ENSP00000363524	0	0	0	0.581	0.922	0.067	0.4	0.854	0.992
KIF20A	PTTG1	9606.ENSP00000378356	9606.ENSP00000377536	0	0	0	0	0.805	0	0	0.509	0.9
KIF20A	PRC1	9606.ENSP00000378356	9606.ENSP00000377793	0	0	0	0	0.827	0.325	0	0.508	0.937
KIF20A	UBE2T	9606.ENSP00000378356	9606.ENSP00000494957	0	0	0	0	0.44	0	0	0.465	0.687
KIF20A	PBK	9606.ENSP00000378356	9606.ENSP00000428489	0	0	0	0	0.843	0.049	0	0.725	0.955
KIF20A	NUSAP1	9606.ENSP00000378356	9606.ENSP00000499238	0	0	0	0	0.839	0.292	0	0.645	0.956
KIF20A	TOP2A	9606.ENSP00000378356	9606.ENSP00000411532	0	0	0	0	0.866	0.292	0	0.75	0.974
KIF20A	RACGAP1	9606.ENSP00000378356	9606.ENSP00000404190	0	0	0	0	0.757	0.837	0.8	0.732	0.997
KIF4A	NCAPG	9606.ENSP00000363524	9606.ENSP00000251496	0	0	0	0	0.843	0	0	0.599	0.934
KIF4A	NDC80	9606.ENSP00000363524	9606.ENSP00000261597	0	0	0	0	0.74	0	0	0.338	0.821
KIF4A	NUF2	9606.ENSP00000363524	9606.ENSP00000271452	0	0	0	0	0.695	0	0	0.721	0.911
KIF4A	MAD2L1	9606.ENSP00000363524	9606.ENSP00000296509	0	0	0	0	0.526	0	0	0.447	0.726
KIF4A	MELK	9606.ENSP00000363524	9606.ENSP00000298048	0	0	0	0	0.863	0	0	0.75	0.964
KIF4A	PCLAF	9606.ENSP00000363524	9606.ENSP00000300035	0	0	0	0	0.394	0	0	0.245	0.523
KIF4A	UBE2C	9606.ENSP00000363524	9606.ENSP00000348838	0	0	0	0	0.746	0.07	0	0.632	0.905
KIF4A	RRM2	9606.ENSP00000363524	9606.ENSP00000353770	0	0	0	0	0.804	0	0	0.642	0.927
KIF4A	NEK2	9606.ENSP00000363524	9606.ENSP00000355966	0	0	0	0	0.649	0	0	0.611	0.858
KIF4A	TTK	9606.ENSP00000363524	9606.ENSP00000358813	0	0	0	0	0.856	0	0	0.475	0.921
KIF4A	ZWINT	9606.ENSP00000363524	9606.ENSP00000363055	0	0	0	0	0.745	0	0	0.43	0.848
KIF4A	PDE1A	9606.ENSP00000363524	9606.ENSP00000410309	0	0	0	0	0	0	0	0.549	0.549
KIF4A	UBE2T	9606.ENSP00000363524	9606.ENSP00000494957	0	0	0	0	0.387	0.07	0	0.51	0.696
KIF4A	PTTG1	9606.ENSP00000363524	9606.ENSP00000377536	0	0	0	0	0.535	0	0	0.559	0.786
KIF4A	RACGAP1	9606.ENSP00000363524	9606.ENSP00000404190	0	0	0	0	0.62	0	0.4	0.624	0.907
KIF4A	TOP2A	9606.ENSP00000363524	9606.ENSP00000411532	0	0	0	0	0.825	0	0	0.537	0.915
KIF4A	NUSAP1	9606.ENSP00000363524	9606.ENSP00000499238	0	0	0	0	0.826	0	0	0.581	0.924
KIF4A	PBK	9606.ENSP00000363524	9606.ENSP00000428489	0	0	0	0	0.84	0	0	0.629	0.938
KIF4A	PRC1	9606.ENSP00000363524	9606.ENSP00000377793	0	0	0	0	0.885	0.642	0	0.907	0.995
LCAT	SLC12A2	9606.ENSP00000264005	9606.ENSP00000262461	0	0.001	0	0	0	0	0	0.494	0.493
LTBP1	MMP2	9606.ENSP00000386043	9606.ENSP00000219070	0	0	0	0	0.137	0	0	0.58	0.622
LTBP1	TGFB2	9606.ENSP00000386043	9606.ENSP00000355896	0	0	0	0	0.098	0.045	0.7	0.925	0.978
LTBP1	POSTN	9606.ENSP00000386043	9606.ENSP00000369071	0	0	0	0	0.141	0.046	0	0.595	0.639
LUM	NID2	9606.ENSP00000266718	9606.ENSP00000216286	0	0	0	0	0.257	0.045	0	0.375	0.518
LUM	MMP2	9606.ENSP00000266718	9606.ENSP00000219070	0	0	0	0	0.446	0	0	0.62	0.78
LUM	SERPINF1	9606.ENSP00000266718	9606.ENSP00000254722	0	0	0	0	0.267	0	0	0.33	0.488
LUM	PDGFRA	9606.ENSP00000266718	9606.ENSP00000257290	0	0	0	0	0.438	0.064	0	0.346	0.626
LUM	VCAN	9606.ENSP00000266718	9606.ENSP00000265077	0	0	0	0	0.128	0.099	0	0.661	0.71
LUM	MOXD1	9606.ENSP00000266718	9606.ENSP00000356940	0	0	0	0	0.157	0	0	0.379	0.454
LUM	SFRP2	9606.ENSP00000266718	9606.ENSP00000274063	0	0	0	0	0.286	0	0	0.272	0.458
LUM	TGFBI	9606.ENSP00000266718	9606.ENSP00000416330	0	0	0	0	0.266	0.045	0	0.44	0.574
LUM	SRPX	9606.ENSP00000266718	9606.ENSP00000367794	0	0	0	0	0.233	0	0	0.512	0.61
LUM	TGFB2	9606.ENSP00000266718	9606.ENSP00000355896	0	0	0	0	0.085	0	0.5	0.616	0.808
LUM	THBS2	9606.ENSP00000266718	9606.ENSP00000355751	0	0	0	0	0.43	0.099	0	0.69	0.826
LUM	POSTN	9606.ENSP00000266718	9606.ENSP00000369071	0	0	0	0	0.569	0.045	0	0.805	0.913
LYVE1	MMP2	9606.ENSP00000256178	9606.ENSP00000219070	0	0	0	0	0.042	0	0	0.503	0.503
LYVE1	PLVAP	9606.ENSP00000256178	9606.ENSP00000252590	0	0	0	0	0.201	0.095	0	0.419	0.543
LYVE1	VSIG4	9606.ENSP00000256178	9606.ENSP00000363869	0	0	0	0	0.384	0	0	0.215	0.496
LYVE1	PDGFRA	9606.ENSP00000256178	9606.ENSP00000257290	0	0	0	0	0.116	0.052	0	0.525	0.568
LYVE1	VCAN	9606.ENSP00000256178	9606.ENSP00000265077	0	0	0	0	0.049	0.095	0	0.807	0.819
LYVE1	STAB2	9606.ENSP00000256178	9606.ENSP00000373539	0	0	0	0	0.183	0.047	0.5	0.743	0.886
LYVE1	VEGFC	9606.ENSP00000256178	9606.ENSP00000480043	0	0	0	0	0.047	0.045	0	0.91	0.911
MAD2L1	NCAPG	9606.ENSP00000296509	9606.ENSP00000251496	0	0	0	0	0.574	0.088	0	0.614	0.837
MAD2L1	NDC80	9606.ENSP00000296509	9606.ENSP00000261597	0	0	0	0	0.853	0.267	0.5	0.474	0.968
MAD2L1	NUF2	9606.ENSP00000296509	9606.ENSP00000271452	0	0	0	0	0.91	0.107	0.5	0.581	0.981
MAD2L1	PLK2	9606.ENSP00000296509	9606.ENSP00000274289	0	0	0	0	0.339	0.294	0	0.228	0.608
MAD2L1	PCLAF	9606.ENSP00000296509	9606.ENSP00000300035	0	0	0	0	0.515	0	0	0.554	0.774
MAD2L1	PRC1	9606.ENSP00000296509	9606.ENSP00000377793	0	0	0	0	0.669	0.069	0	0.41	0.802
MAD2L1	UBE2T	9606.ENSP00000296509	9606.ENSP00000494957	0	0	0	0	0.783	0.059	0	0.273	0.838
MAD2L1	NUSAP1	9606.ENSP00000296509	9606.ENSP00000499238	0	0	0	0	0.718	0	0	0.48	0.847
MAD2L1	RACGAP1	9606.ENSP00000296509	9606.ENSP00000404190	0	0	0	0	0.609	0	0	0.681	0.87
MAD2L1	RRM2	9606.ENSP00000296509	9606.ENSP00000353770	0	0	0	0	0.643	0	0	0.686	0.883
MAD2L1	TOP2A	9606.ENSP00000296509	9606.ENSP00000411532	0	0	0	0	0.624	0	0	0.721	0.89
MAD2L1	PTTG1	9606.ENSP00000296509	9606.ENSP00000377536	0	0	0	0	0.539	0	0	0.774	0.891
MAD2L1	ZWINT	9606.ENSP00000296509	9606.ENSP00000363055	0	0	0	0	0.542	0.191	0.5	0.523	0.899
MAD2L1	UBE2C	9606.ENSP00000296509	9606.ENSP00000348838	0	0	0	0	0.615	0.321	0.5	0.52	0.929
MAD2L1	MELK	9606.ENSP00000296509	9606.ENSP00000298048	0	0	0	0	0.844	0	0	0.667	0.946
MAD2L1	PBK	9606.ENSP00000296509	9606.ENSP00000428489	0	0	0	0	0.912	0.058	0	0.466	0.952
MAD2L1	TTK	9606.ENSP00000296509	9606.ENSP00000358813	0	0	0	0	0.806	0.78	0	0.91	0.995
MAD2L1	NEK2	9606.ENSP00000296509	9606.ENSP00000355966	0	0	0	0	0.59	0.994	0.5	0.487	0.999
MARCKS	TPM1	9606.ENSP00000478061	9606.ENSP00000351022	0	0	0	0	0.062	0	0	0.547	0.558
MARCO	VSIG4	9606.ENSP00000318916	9606.ENSP00000363869	0	0	0	0	0.456	0	0	0.201	0.546
MELK	NCAPG	9606.ENSP00000298048	9606.ENSP00000251496	0	0	0	0	0.85	0	0	0.59	0.936
MELK	NDC80	9606.ENSP00000298048	9606.ENSP00000261597	0	0	0	0	0.907	0	0	0.325	0.935
MELK	NUF2	9606.ENSP00000298048	9606.ENSP00000271452	0	0	0	0	0.879	0.069	0	0.478	0.936
MELK	UBE2T	9606.ENSP00000298048	9606.ENSP00000494957	0	0	0	0	0.511	0.079	0	0.398	0.706
MELK	NEK2	9606.ENSP00000298048	9606.ENSP00000355966	0	0	0	0.619	0.64	0.051	0	0.522	0.822
MELK	RACGAP1	9606.ENSP00000298048	9606.ENSP00000404190	0	0	0	0	0.651	0	0	0.606	0.856
MELK	PCLAF	9606.ENSP00000298048	9606.ENSP00000300035	0	0	0	0	0.769	0	0	0.465	0.871
MELK	PTTG1	9606.ENSP00000298048	9606.ENSP00000377536	0	0	0	0	0.689	0	0	0.613	0.874
MELK	PRC1	9606.ENSP00000298048	9606.ENSP00000377793	0	0	0	0	0.852	0.054	0	0.296	0.893
MELK	ZWINT	9606.ENSP00000298048	9606.ENSP00000363055	0	0	0	0	0.777	0	0	0.584	0.903
MELK	NUSAP1	9606.ENSP00000298048	9606.ENSP00000499238	0	0	0	0	0.841	0	0	0.58	0.93
MELK	TTK	9606.ENSP00000298048	9606.ENSP00000358813	0	0	0	0.574	0.911	0	0	0.254	0.931
MELK	RRM2	9606.ENSP00000298048	9606.ENSP00000353770	0	0	0	0	0.811	0.06	0	0.656	0.933
MELK	UBE2C	9606.ENSP00000298048	9606.ENSP00000348838	0	0	0	0	0.816	0.079	0	0.719	0.948
MELK	TOP2A	9606.ENSP00000298048	9606.ENSP00000411532	0	0	0	0	0.835	0	0	0.74	0.955
MELK	PBK	9606.ENSP00000298048	9606.ENSP00000428489	0	0	0	0	0.903	0.095	0	0.612	0.963
MFSD2A	SLC6A6	9606.ENSP00000361895	9606.ENSP00000481625	0	0	0	0	0.042	0	0	0.438	0.438
MMP2	SERPINF1	9606.ENSP00000219070	9606.ENSP00000254722	0	0	0	0	0.187	0	0	0.321	0.424
MMP2	VCAN	9606.ENSP00000219070	9606.ENSP00000265077	0	0	0	0	0.102	0	0	0.472	0.505
MMP2	PDGFRA	9606.ENSP00000219070	9606.ENSP00000257290	0	0	0	0	0.274	0	0	0.355	0.512
MMP2	TNC	9606.ENSP00000219070	9606.ENSP00000265131	0	0	0	0	0.21	0	0	0.41	0.514
MMP2	TGFBI	9606.ENSP00000219070	9606.ENSP00000416330	0	0	0	0	0.188	0.089	0	0.53	0.621
MMP2	VEGFC	9606.ENSP00000219070	9606.ENSP00000480043	0	0	0	0	0.152	0.045	0	0.576	0.627
MMP2	TGFB2	9606.ENSP00000219070	9606.ENSP00000355896	0	0	0	0	0.083	0	0	0.709	0.721
MMP2	POSTN	9606.ENSP00000219070	9606.ENSP00000369071	0	0	0	0	0.353	0.099	0	0.665	0.787
MMP2	THBS2	9606.ENSP00000219070	9606.ENSP00000355751	0	0	0	0	0.33	0.292	0	0.787	0.89
MMP2	MMP7	9606.ENSP00000219070	9606.ENSP00000260227	0	0	0	0.878	0.128	0	0.8	0.798	0.961
MMP7	VEGFC	9606.ENSP00000260227	9606.ENSP00000480043	0	0	0	0	0	0.045	0	0.397	0.4
MMP7	POSTN	9606.ENSP00000260227	9606.ENSP00000369071	0	0	0	0	0.077	0.05	0	0.38	0.409
MMP7	SFRP4	9606.ENSP00000260227	9606.ENSP00000410715	0	0	0	0	0.127	0	0	0.527	0.569
MS4A6A	VSIG4	9606.ENSP00000435844	9606.ENSP00000363869	0	0	0	0	0.438	0	0	0.462	0.684
NCAPG	UBE2T	9606.ENSP00000251496	9606.ENSP00000494957	0	0	0	0	0.503	0.059	0	0.162	0.574
NCAPG	PCLAF	9606.ENSP00000251496	9606.ENSP00000300035	0	0	0	0	0.559	0	0	0.444	0.744
NCAPG	PTTG1	9606.ENSP00000251496	9606.ENSP00000377536	0	0	0	0	0.664	0	0	0.44	0.804
NCAPG	NEK2	9606.ENSP00000251496	9606.ENSP00000355966	0	0	0	0	0.589	0	0	0.587	0.823
NCAPG	ZWINT	9606.ENSP00000251496	9606.ENSP00000363055	0	0	0	0	0.657	0	0	0.587	0.852
NCAPG	UBE2C	9606.ENSP00000251496	9606.ENSP00000348838	0	0	0	0	0.724	0.059	0	0.507	0.86
NCAPG	RACGAP1	9606.ENSP00000251496	9606.ENSP00000404190	0	0	0	0	0.666	0	0	0.61	0.864
NCAPG	RRM2	9606.ENSP00000251496	9606.ENSP00000353770	0	0	0	0	0.802	0	0	0.475	0.892
NCAPG	PBK	9606.ENSP00000251496	9606.ENSP00000428489	0	0	0	0	0.846	0	0	0.507	0.92
NCAPG	PRC1	9606.ENSP00000251496	9606.ENSP00000377793	0	0	0	0	0.844	0.292	0	0.345	0.921
NCAPG	NUF2	9606.ENSP00000251496	9606.ENSP00000271452	0	0	0	0	0.865	0	0	0.505	0.93
NCAPG	NUSAP1	9606.ENSP00000251496	9606.ENSP00000499238	0	0	0	0	0.84	0	0	0.59	0.931
NCAPG	NDC80	9606.ENSP00000251496	9606.ENSP00000261597	0	0	0	0	0.935	0	0	0.245	0.949
NCAPG	TOP2A	9606.ENSP00000251496	9606.ENSP00000411532	0	0	0	0	0.85	0.088	0	0.78	0.967
NCAPG	TTK	9606.ENSP00000251496	9606.ENSP00000358813	0	0	0	0	0.923	0	0	0.667	0.973
NDC80	UBE2T	9606.ENSP00000261597	9606.ENSP00000494957	0	0	0	0	0.43	0.063	0	0.108	0.482
NDC80	PCLAF	9606.ENSP00000261597	9606.ENSP00000300035	0	0	0	0	0.678	0	0	0.063	0.685
NDC80	RACGAP1	9606.ENSP00000261597	9606.ENSP00000404190	0	0	0	0	0.622	0	0	0.243	0.701
NDC80	RRM2	9606.ENSP00000261597	9606.ENSP00000353770	0	0	0	0	0.684	0	0	0.229	0.745
NDC80	PRC1	9606.ENSP00000261597	9606.ENSP00000377793	0	0	0	0	0.748	0	0	0.346	0.828
NDC80	PTTG1	9606.ENSP00000261597	9606.ENSP00000377536	0	0	0	0	0.678	0	0	0.503	0.833
NDC80	UBE2C	9606.ENSP00000261597	9606.ENSP00000348838	0	0	0	0	0.803	0.063	0	0.35	0.87
NDC80	TOP2A	9606.ENSP00000261597	9606.ENSP00000411532	0	0	0	0	0.833	0.094	0	0.245	0.876
NDC80	NUSAP1	9606.ENSP00000261597	9606.ENSP00000499238	0	0	0	0	0.891	0	0	0.281	0.918
NDC80	PBK	9606.ENSP00000261597	9606.ENSP00000428489	0	0	0	0	0.913	0	0	0.275	0.934
NDC80	NEK2	9606.ENSP00000261597	9606.ENSP00000355966	0	0	0	0	0.809	0.512	0	0.854	0.985
NDC80	ZWINT	9606.ENSP00000261597	9606.ENSP00000363055	0	0	0	0	0.507	0.912	0.54	0.608	0.991
NDC80	TTK	9606.ENSP00000261597	9606.ENSP00000358813	0	0	0	0	0.948	0.663	0	0.592	0.992
NDC80	NUF2	9606.ENSP00000261597	9606.ENSP00000271452	0	0	0	0	0.958	0.997	0.9	0.998	0.999
NEK2	NUF2	9606.ENSP00000355966	9606.ENSP00000271452	0	0	0	0	0.856	0	0	0.682	0.952
NEK2	PCLAF	9606.ENSP00000355966	9606.ENSP00000300035	0	0	0	0	0.541	0	0	0.213	0.624
NEK2	UBE2C	9606.ENSP00000355966	9606.ENSP00000348838	0	0	0	0	0.653	0.093	0.5	0.571	0.923
NEK2	RRM2	9606.ENSP00000355966	9606.ENSP00000353770	0	0	0	0	0.521	0	0	0.447	0.724
NEK2	UBE2T	9606.ENSP00000355966	9606.ENSP00000494957	0	0	0	0	0.438	0.093	0	0.246	0.582
NEK2	RACGAP1	9606.ENSP00000355966	9606.ENSP00000404190	0	0	0	0	0.516	0	0	0.447	0.721
NEK2	ZWINT	9606.ENSP00000355966	9606.ENSP00000363055	0	0	0	0	0.39	0	0	0.662	0.785
NEK2	PRC1	9606.ENSP00000355966	9606.ENSP00000377793	0	0	0	0	0.709	0	0	0.31	0.791
NEK2	TTK	9606.ENSP00000355966	9606.ENSP00000358813	0	0	0	0.597	0.8	0	0	0.258	0.845
NEK2	PBK	9606.ENSP00000355966	9606.ENSP00000428489	0	0	0	0.578	0.748	0.092	0	0.517	0.88
NEK2	PTTG1	9606.ENSP00000355966	9606.ENSP00000377536	0	0	0	0	0.569	0	0	0.755	0.89
NEK2	NUSAP1	9606.ENSP00000355966	9606.ENSP00000499238	0	0	0	0	0.838	0	0	0.435	0.905
NEK2	TOP2A	9606.ENSP00000355966	9606.ENSP00000411532	0	0	0	0	0.78	0	0	0.685	0.928
NID2	THBS2	9606.ENSP00000216286	9606.ENSP00000355751	0	0	0	0	0.212	0.057	0	0.262	0.405
NID2	TNC	9606.ENSP00000216286	9606.ENSP00000265131	0	0	0	0	0.131	0.292	0	0.128	0.416
NID2	POSTN	9606.ENSP00000216286	9606.ENSP00000369071	0	0	0	0	0.237	0	0	0.359	0.49
NT5E	PDGFRA	9606.ENSP00000257770	9606.ENSP00000257290	0	0	0	0	0.072	0	0	0.508	0.523
NT5E	TGFB2	9606.ENSP00000257770	9606.ENSP00000355896	0	0	0	0	0.098	0	0	0.37	0.407
NT5E	PDE1A	9606.ENSP00000257770	9606.ENSP00000410309	0	0	0	0	0.043	0	0.65	0.113	0.676
NUF2	PCLAF	9606.ENSP00000271452	9606.ENSP00000300035	0	0	0	0	0.669	0	0	0.212	0.728
NUF2	RACGAP1	9606.ENSP00000271452	9606.ENSP00000404190	0	0	0	0	0.68	0	0	0.35	0.783
NUF2	RRM2	9606.ENSP00000271452	9606.ENSP00000353770	0	0	0	0	0.641	0	0	0.433	0.787
NUF2	PTTG1	9606.ENSP00000271452	9606.ENSP00000377536	0	0	0	0	0.623	0	0	0.517	0.81
NUF2	PRC1	9606.ENSP00000271452	9606.ENSP00000377793	0	0	0	0	0.755	0	0	0.33	0.829
NUF2	UBE2C	9606.ENSP00000271452	9606.ENSP00000348838	0	0	0	0	0.779	0	0	0.51	0.887
NUF2	UBE2T	9606.ENSP00000271452	9606.ENSP00000494957	0	0	0	0	0.801	0	0	0.521	0.901
NUF2	NUSAP1	9606.ENSP00000271452	9606.ENSP00000499238	0	0	0	0	0.843	0	0	0.456	0.911
NUF2	TOP2A	9606.ENSP00000271452	9606.ENSP00000411532	0	0	0	0	0.819	0	0	0.661	0.936
NUF2	PBK	9606.ENSP00000271452	9606.ENSP00000428489	0	0	0	0	0.908	0	0	0.589	0.96
NUF2	TTK	9606.ENSP00000271452	9606.ENSP00000358813	0	0	0	0	0.947	0.486	0	0.655	0.989
NUF2	ZWINT	9606.ENSP00000271452	9606.ENSP00000363055	0	0	0	0	0.641	0.887	0.54	0.606	0.991
NUSAP1	PCLAF	9606.ENSP00000499238	9606.ENSP00000300035	0	0	0	0	0.801	0	0	0.588	0.914
NUSAP1	UBE2C	9606.ENSP00000499238	9606.ENSP00000348838	0	0	0	0	0.861	0	0	0.755	0.964
NUSAP1	RRM2	9606.ENSP00000499238	9606.ENSP00000353770	0	0	0	0	0.815	0	0	0.747	0.951
NUSAP1	TTK	9606.ENSP00000499238	9606.ENSP00000358813	0	0	0	0	0.856	0	0	0.507	0.926
NUSAP1	ZWINT	9606.ENSP00000499238	9606.ENSP00000363055	0	0	0	0	0.778	0	0	0.58	0.902
NUSAP1	PTTG1	9606.ENSP00000499238	9606.ENSP00000377536	0	0	0	0	0.813	0	0	0.521	0.906
NUSAP1	PRC1	9606.ENSP00000499238	9606.ENSP00000377793	0	0	0	0	0.867	0	0	0.538	0.936
NUSAP1	RACGAP1	9606.ENSP00000499238	9606.ENSP00000404190	0	0	0	0	0.747	0	0	0.506	0.869
NUSAP1	TOP2A	9606.ENSP00000499238	9606.ENSP00000411532	0	0	0	0	0.999	0	0	0.795	0.999
NUSAP1	PBK	9606.ENSP00000499238	9606.ENSP00000428489	0	0	0	0	0.892	0	0	0.591	0.954
NUSAP1	UBE2T	9606.ENSP00000499238	9606.ENSP00000494957	0	0	0	0	0.479	0	0	0.355	0.65
OIT3	STAB2	9606.ENSP00000333900	9606.ENSP00000373539	0	0	0	0	0.063	0.045	0	0.419	0.434
OLFML2B	THBS2	9606.ENSP00000356917	9606.ENSP00000355751	0	0	0	0	0.206	0	0	0.277	0.401
PBK	PCLAF	9606.ENSP00000428489	9606.ENSP00000300035	0	0	0	0	0.762	0	0	0.446	0.862
PBK	UBE2C	9606.ENSP00000428489	9606.ENSP00000348838	0	0	0	0	0.864	0.088	0	0.599	0.946
PBK	RRM2	9606.ENSP00000428489	9606.ENSP00000353770	0	0	0	0	0.783	0	0	0.69	0.93
PBK	TTK	9606.ENSP00000428489	9606.ENSP00000358813	0	0	0	0	0.903	0	0	0.7	0.969
PBK	ZWINT	9606.ENSP00000428489	9606.ENSP00000363055	0	0	0	0	0.729	0	0	0.365	0.821
PBK	PTTG1	9606.ENSP00000428489	9606.ENSP00000377536	0	0	0	0	0.759	0	0	0.445	0.861
PBK	PRC1	9606.ENSP00000428489	9606.ENSP00000377793	0	0	0	0	0.853	0	0	0.337	0.899
PBK	RACGAP1	9606.ENSP00000428489	9606.ENSP00000404190	0	0	0	0	0.624	0.051	0	0.421	0.775
PBK	TOP2A	9606.ENSP00000428489	9606.ENSP00000411532	0	0	0	0	0.839	0	0	0.753	0.958
PBK	UBE2T	9606.ENSP00000428489	9606.ENSP00000494957	0	0	0	0	0.644	0.088	0	0.449	0.805
PCLAF	PRC1	9606.ENSP00000300035	9606.ENSP00000377793	0	0	0	0	0.505	0	0	0.186	0.58
PCLAF	RACGAP1	9606.ENSP00000300035	9606.ENSP00000404190	0	0	0	0	0.474	0	0	0.546	0.751
PCLAF	UBE2T	9606.ENSP00000300035	9606.ENSP00000494957	0	0	0	0	0.688	0	0	0.34	0.785
PCLAF	TTK	9606.ENSP00000300035	9606.ENSP00000358813	0	0	0	0	0.743	0	0	0.291	0.81
PCLAF	PTTG1	9606.ENSP00000300035	9606.ENSP00000377536	0	0	0	0	0.708	0	0	0.573	0.87
PCLAF	RRM2	9606.ENSP00000300035	9606.ENSP00000353770	0	0	0	0	0.814	0	0	0.519	0.907
PCLAF	ZWINT	9606.ENSP00000300035	9606.ENSP00000363055	0	0	0	0	0.785	0	0	0.615	0.913
PCLAF	TOP2A	9606.ENSP00000300035	9606.ENSP00000411532	0	0	0	0	0.832	0	0	0.545	0.92
PCLAF	UBE2C	9606.ENSP00000300035	9606.ENSP00000348838	0	0	0	0	0.783	0.292	0	0.629	0.938
PDGFRA	THBS2	9606.ENSP00000257290	9606.ENSP00000355751	0	0	0	0	0.233	0	0	0.264	0.411
PDGFRA	TGFB2	9606.ENSP00000257290	9606.ENSP00000355896	0	0	0	0	0.094	0.063	0	0.398	0.445
PDGFRA	POSTN	9606.ENSP00000257290	9606.ENSP00000369071	0	0	0	0	0.215	0	0	0.537	0.621
PDGFRA	PLCB1	9606.ENSP00000257290	9606.ENSP00000338185	0	0	0	0	0.053	0	0.65	0.068	0.664
PDGFRA	VEGFC	9606.ENSP00000257290	9606.ENSP00000480043	0	0	0	0	0.087	0.045	0.65	0.633	0.873
PLCB1	RGS4	9606.ENSP00000338185	9606.ENSP00000397181	0	0	0	0	0.097	0	0	0.643	0.664
PLK2	PRC1	9606.ENSP00000274289	9606.ENSP00000377793	0	0	0	0	0.403	0	0	0.267	0.544
POSTN	VCAN	9606.ENSP00000369071	9606.ENSP00000265077	0	0	0	0	0.147	0.046	0	0.556	0.607
POSTN	TNC	9606.ENSP00000369071	9606.ENSP00000265131	0	0	0	0	0.183	0	0	0.53	0.6
POSTN	SFRP2	9606.ENSP00000369071	9606.ENSP00000274063	0	0	0	0	0.158	0	0	0.395	0.469
POSTN	THBS2	9606.ENSP00000369071	9606.ENSP00000355751	0	0	0	0	0.354	0.046	0	0.743	0.828
POSTN	TGFB2	9606.ENSP00000369071	9606.ENSP00000355896	0	0	0	0	0.099	0	0	0.52	0.549
POSTN	SFRP4	9606.ENSP00000369071	9606.ENSP00000410715	0	0	0	0	0.248	0	0	0.291	0.444
POSTN	TGFBI	9606.ENSP00000369071	9606.ENSP00000416330	0	0	0.074	0.926	0.149	0.292	0	0.436	0.643
PRC1	UBE2C	9606.ENSP00000377793	9606.ENSP00000348838	0	0	0	0	0.762	0	0	0.305	0.827
PRC1	RRM2	9606.ENSP00000377793	9606.ENSP00000353770	0	0	0	0	0.815	0	0	0.316	0.868
PRC1	TTK	9606.ENSP00000377793	9606.ENSP00000358813	0	0	0	0	0.77	0	0	0.457	0.87
PRC1	ZWINT	9606.ENSP00000377793	9606.ENSP00000363055	0	0	0	0	0.775	0	0	0.257	0.825
PRC1	PTTG1	9606.ENSP00000377793	9606.ENSP00000377536	0	0	0	0	0.792	0	0	0.287	0.846
PRC1	UBE2T	9606.ENSP00000377793	9606.ENSP00000494957	0	0	0	0	0.457	0	0	0.07	0.474
PRC1	TOP2A	9606.ENSP00000377793	9606.ENSP00000411532	0	0	0	0	0.841	0.319	0	0.424	0.932
PRC1	RACGAP1	9606.ENSP00000377793	9606.ENSP00000404190	0	0	0	0	0.909	0.331	0	0.6	0.973
PTTG1	UBE2C	9606.ENSP00000377536	9606.ENSP00000348838	0	0	0	0	0.838	0	0.4	0.813	0.98
PTTG1	RRM2	9606.ENSP00000377536	9606.ENSP00000353770	0	0	0	0	0.513	0	0	0.648	0.821
PTTG1	TTK	9606.ENSP00000377536	9606.ENSP00000358813	0	0	0	0	0.655	0	0	0.542	0.835
PTTG1	ZWINT	9606.ENSP00000377536	9606.ENSP00000363055	0	0	0	0	0.537	0	0	0.431	0.725
PTTG1	RACGAP1	9606.ENSP00000377536	9606.ENSP00000404190	0	0	0	0	0.555	0	0	0.617	0.822
PTTG1	UBE2T	9606.ENSP00000377536	9606.ENSP00000494957	0	0	0	0	0.786	0	0	0.348	0.854
PTTG1	TOP2A	9606.ENSP00000377536	9606.ENSP00000411532	0	0	0	0	0.836	0	0	0.664	0.942
RACGAP1	UBE2C	9606.ENSP00000404190	9606.ENSP00000348838	0	0	0	0	0.558	0	0	0.419	0.732
RACGAP1	RRM2	9606.ENSP00000404190	9606.ENSP00000353770	0	0	0	0	0.614	0	0	0.476	0.789
RACGAP1	TTK	9606.ENSP00000404190	9606.ENSP00000358813	0	0	0	0	0.599	0	0	0.629	0.845
RACGAP1	ZWINT	9606.ENSP00000404190	9606.ENSP00000363055	0	0	0	0	0.773	0	0	0.684	0.925
RACGAP1	UBE2T	9606.ENSP00000404190	9606.ENSP00000494957	0	0	0	0	0.453	0	0	0.151	0.516
RACGAP1	TOP2A	9606.ENSP00000404190	9606.ENSP00000411532	0	0	0	0	0.649	0	0	0.678	0.882
RGS4	RGS5	9606.ENSP00000397181	9606.ENSP00000433001	0	0	0.057	0.937	0.245	0	0.5	0.062	0.621
ROBO1	SLIT3	9606.ENSP00000420321	9606.ENSP00000332164	0	0	0	0	0.106	0.406	0.9	0.999	0.999
RRM2	UBE2C	9606.ENSP00000353770	9606.ENSP00000348838	0	0	0	0	0.73	0.068	0	0.749	0.931
RRM2	UBE2T	9606.ENSP00000353770	9606.ENSP00000494957	0	0	0	0	0.368	0.068	0	0.347	0.582
RRM2	TTK	9606.ENSP00000353770	9606.ENSP00000358813	0	0	0	0	0.689	0	0	0.447	0.82
RRM2	ZWINT	9606.ENSP00000353770	9606.ENSP00000363055	0	0	0	0	0.9	0	0	0.446	0.942
RRM2	TOP2A	9606.ENSP00000353770	9606.ENSP00000411532	0	0.035	0	0	0.807	0	0	0.785	0.956
SERPINF1	TGFBI	9606.ENSP00000254722	9606.ENSP00000416330	0	0	0	0	0.074	0	0	0.415	0.436
SERPINF1	THBS2	9606.ENSP00000254722	9606.ENSP00000355751	0	0	0	0	0.174	0	0	0.414	0.495
SERPINF1	VEGFC	9606.ENSP00000254722	9606.ENSP00000480043	0	0	0	0	0.065	0	0	0.549	0.56
SFRP2	SFRP4	9606.ENSP00000274063	9606.ENSP00000410715	0	0	0	0.632	0.425	0	0	0.427	0.656
SFRP4	THBS2	9606.ENSP00000410715	9606.ENSP00000355751	0	0	0	0	0.25	0	0	0.29	0.444
SPDYE1	SPDYE2	9606.ENSP00000258704	9606.ENSP00000421686	0	0	0.049	0.983	0.623	0	0	0.049	0.629
SPDYE1	SPDYE6	9606.ENSP00000258704	9606.ENSP00000485230	0	0	0.049	0.983	0.763	0	0	0	0.765
SPDYE1	SPDYE5	9606.ENSP00000258704	9606.ENSP00000485398	0	0	0.049	0.983	0.999	0	0	0	0.999
SPDYE2	SPDYE5	9606.ENSP00000421686	9606.ENSP00000485398	0	0	0.047	0.986	0.783	0	0	0	0.784
STAB2	VSIG4	9606.ENSP00000373539	9606.ENSP00000363869	0	0	0	0	0.058	0	0	0.436	0.446
TGFB2	THBS2	9606.ENSP00000355896	9606.ENSP00000355751	0	0	0	0	0.097	0.045	0	0.376	0.415
TGFB2	VEGFC	9606.ENSP00000355896	9606.ENSP00000480043	0	0	0	0	0.109	0	0	0.392	0.435
TGFB2	TGFBI	9606.ENSP00000355896	9606.ENSP00000416330	0	0	0	0	0.112	0	0	0.432	0.474
TGFBI	VCAN	9606.ENSP00000416330	9606.ENSP00000265077	0	0	0	0	0.26	0.046	0	0.364	0.512
TGFBI	THBS2	9606.ENSP00000416330	9606.ENSP00000355751	0	0	0	0	0.15	0.046	0	0.357	0.433
THBS2	VCAN	9606.ENSP00000355751	9606.ENSP00000265077	0	0	0	0	0.138	0	0	0.596	0.636
THBS2	VEGFC	9606.ENSP00000355751	9606.ENSP00000480043	0	0	0	0	0.161	0.066	0	0.375	0.467
TNC	VCAN	9606.ENSP00000265131	9606.ENSP00000265077	0	0	0	0	0.074	0.087	0.5	0.195	0.614
TOP2A	UBE2C	9606.ENSP00000411532	9606.ENSP00000348838	0	0	0	0	0.842	0.068	0	0.837	0.973
TOP2A	TTK	9606.ENSP00000411532	9606.ENSP00000358813	0	0	0	0	0.858	0	0	0.719	0.958
TOP2A	ZWINT	9606.ENSP00000411532	9606.ENSP00000363055	0	0	0	0	0.653	0	0	0.655	0.875
TOP2A	UBE2T	9606.ENSP00000411532	9606.ENSP00000494957	0	0	0	0	0.445	0.068	0	0.417	0.672
TTK	UBE2C	9606.ENSP00000358813	9606.ENSP00000348838	0	0	0	0	0.83	0	0	0.497	0.911
TTK	UBE2T	9606.ENSP00000358813	9606.ENSP00000494957	0	0	0	0	0.453	0	0	0.237	0.565
TTK	ZWINT	9606.ENSP00000358813	9606.ENSP00000363055	0	0	0	0	0.644	0	0	0.371	0.766
UBE2C	UBE2T	9606.ENSP00000348838	9606.ENSP00000494957	0	0	0	0.809	0.562	0.071	0.4	0.254	0.794
UBE2C	ZWINT	9606.ENSP00000348838	9606.ENSP00000363055	0	0	0	0	0.775	0	0	0.478	0.878
UBE2T	ZWINT	9606.ENSP00000494957	9606.ENSP00000363055	0	0	0	0	0.63	0	0	0.3	0.73
