# Supplementary material for: Screening immune-related blood biomarkers for DKD-related HCC using machine learning
Source: Front Immunol. 2024 Jan 22;15:1339373. doi: 10.3389/fimmu.2024.1339373 (PMC10838782; doi:10.3389/fimmu.2024.1339373)
Supplement: Supplementary file 2 [file DataSheet_1.zip › Table S8.csv]

Table S8. Top 3 cluster genes
X	logFC	AveExpr	t	P.Value	adj.P.Val	B
VCAN	2.095640171	7.817848033	3.90277287	0.000238279	0.00125902	0.026579142
SFRP4	1.000952598	4.687894918	3.46021197	0.000985983	0.004146953	-1.309478625
CD248	1.032411463	11.8605459	3.658983644	0.000526895	0.002448679	-0.722036048
FBN1	1.219077878	6.609307213	6.029195859	1.01E-07	1.96E-06	7.495708604
NT5E	1.234664561	9.179839508	4.909526119	7.04E-06	6.66E-05	3.391386633
FN1	3.911586939	9.339184918	6.947225147	2.74E-09	9.65E-08	11.01371376
COL15A1	1.116889207	5.309618525	5.743843583	3.06E-07	4.81E-06	6.424366015
ADAMTS5	1.04679261	7.740854918	5.083440858	3.71E-06	3.87E-05	4.008871005
LTBP1	1.144319207	7.591255082	6.282623368	3.77E-08	8.61E-07	8.457693947
SPDYE6	1.543368366	8.156942951	8.532470643	4.99E-12	6.48E-10	17.17105915
SFRP2	3.608678561	7.596014262	5.105027048	3.43E-06	3.63E-05	4.086120608
ITGB6	1.161297402	5.437080656	3.468159008	0.000961943	0.004060761	-1.286408103
MMP7	2.294778341	10.47772	3.684472935	0.000485552	0.002290991	-0.645176921
ECM1	1.70467628	8.735628525	5.92826674	1.50E-07	2.68E-06	7.115210666
SPDYE2	1.451564793	7.75029541	8.475150011	6.26E-12	7.59E-10	16.94925282
COL3A1	1.179464854	6.101666066	4.006591323	0.000168622	0.000949057	0.354180861
SPDYE5	1.058377512	7.131700492	8.237050088	1.61E-11	1.55E-09	16.02632843
FBLN5	1.603673061	8.464653115	4.331140832	5.56E-05	0.000375547	1.409389282
CTHRC1	1.021442695	5.299322951	6.489025509	1.68E-08	4.41E-07	9.247114416
MOXD1	2.092094756	5.912727049	5.088146709	3.65E-06	3.82E-05	4.025700557
PDE1A	1.003276402	6.58459082	4.95797459	5.90E-06	5.75E-05	3.562504579
TNC	1.399717354	7.513682131	4.438071147	3.83E-05	0.000275168	1.766638355
TGFB2	1.072108146	7.179673279	4.833771018	9.29E-06	8.46E-05	3.125274367
OLFML2B	1.155852341	5.417208361	4.187585777	9.13E-05	0.000568073	0.937059437
TGFBI	1.18228611	5.79705082	5.815989394	2.32E-07	3.84E-06	6.693906078
PLK2	1.112991439	7.819267213	6.125356461	6.98E-08	1.43E-06	7.859675357
C1QC	1.56625322	7.661555574	3.717689613	0.000436309	0.002092237	-0.544511026
NAIP	1.16389222	6.781427213	7.643198593	1.71E-10	1.02E-08	13.71743433
CD44	1.020491402	7.132416557	3.482777146	0.000919166	0.003902573	-1.243878878
C7	1.974961683	10.35015426	3.963347806	0.000194851	0.001070366	0.217110315
IGFBP6	1.129705488	6.766345246	5.014010529	4.80E-06	4.83E-05	3.761296893
LUM	3.033962268	8.181727541	5.794463747	2.52E-07	4.10E-06	6.613385837
AEBP1	1.291969402	7.038817377	4.756326481	1.23E-05	0.000106289	2.855120889
ITGA11	1.461490573	6.496429836	4.667926152	1.69E-05	0.000138977	2.549184235
CCL19	1.790155061	6.525571475	3.725025497	0.000426096	0.002051169	-0.522202439
POSTN	1.222470951	11.7894118	4.020809296	0.000160767	0.00091182	0.39943684
COL6A3	1.406181268	4.97005623	4.82408245	9.62E-06	8.70E-05	3.091371019
FPR3	1.807630195	5.457066557	4.719777741	1.40E-05	0.000119025	2.728312163
COL14A1	1.165347451	5.66679082	4.161266703	9.99E-05	0.000612777	0.851404798
CFH	1.143047463	11.5148818	3.624966533	0.000587327	0.002678768	-0.824078465
GPR34	1.241713683	5.284223443	4.211711647	8.41E-05	0.000530123	1.015836853
COL1A2	1.568454549	5.481960656	5.214592412	2.28E-06	2.57E-05	4.480176681
THBS2	1.065062146	5.104763443	4.504404359	3.03E-05	0.000226029	1.990476804
SLIT3	1.337494622	8.302292295	6.896102337	3.35E-09	1.14E-07	10.81585225
MS4A6A	1.402044183	6.270636066	3.899163735	0.000241141	0.001271099	0.015282144
VSIG4	1.264356829	5.423403607	4.042374131	0.000149522	0.000859239	0.468254416
PLVAP	1.056200902	5.328188525	3.606439087	0.000622965	0.0028172	-0.87939818
PTN	1.476598915	7.284952623	4.572701993	2.38E-05	0.000183904	2.222659136
ANGPT2	1.042473159	5.70812918	6.573717551	1.20E-08	3.32E-07	9.572333319
CDH6	1.61203878	8.315851475	3.992747133	0.000176625	0.000985596	0.310204049
COLEC12	1.637554476	6.661437869	3.431100963	0.001079004	0.004473054	-1.393685338
CCL2	1.491532415	13.26893639	3.977920904	0.000185601	0.001026671	0.263206121
SERPINF1	1.252242061	5.489566393	3.95039936	0.000203441	0.001106568	0.176236807
LYVE1	1.416554232	6.386486721	3.529228245	0.000794907	0.003459598	-1.107949138
CCL18	1.977564427	4.590371148	3.625386731	0.000586541	0.002675581	-0.82282171
APOC1	1.571678061	7.603943279	2.808710475	0.006656144	0.020316852	-3.071534245
C3	1.964272902	6.46047	3.78405142	0.00035185	0.001749064	-0.341706934
SVEP1	1.157143195	4.494810984	4.404137974	4.31E-05	0.000302921	1.652783192
VEGFC	1.263738646	7.397673607	5.934143841	1.47E-07	2.62E-06	7.137322301
NID2	1.079598768	7.811722459	4.941321318	6.27E-06	6.03E-05	3.503605732
SPDYE3	1.17382989	6.591682131	9.981431657	1.73E-14	7.79E-12	22.70098567
INHBA	1.524951695	5.871408033	4.836560539	9.19E-06	8.38E-05	3.135041338
CLDN1	1.051734171	7.862702295	2.925209954	0.0048137	0.015507911	-2.776264851
COL8A1	1.659416463	5.658400492	4.81873237	9.81E-06	8.83E-05	3.072662297
CDH11	1.014540793	6.922191967	4.351234391	5.19E-05	0.000353185	1.476175867
MMP2	1.4290135	5.971620984	5.607033522	5.17E-07	7.45E-06	5.915961262
ADAMTS1	1.173431354	8.798764262	5.671773137	4.03E-07	6.07E-06	6.15608329
DTL	1.420148873	3.380093437	18.90673441	1.58E-58	1.89E-56	122.4890062
ZWINT	1.210147615	5.023253662	18.45627545	1.68E-56	1.63E-54	117.8447345
CCNE2	1.039418219	4.705485011	18.28572428	9.80E-56	8.98E-54	116.0895523
ITGA9	-1.065516842	5.965063857	-20.35502618	4.55E-65	9.37E-63	137.4752396
DPT	-1.02275449	3.644248939	-19.5465101	2.05E-61	3.05E-59	129.1016832
DCN	-2.101771947	8.60759221	-18.75430902	7.67E-58	8.66E-56	120.9162231
PTTG1	1.304466388	5.237082245	21.1457381	1.21E-68	3.68E-66	145.6697921
FAM83D	1.462548576	3.820713983	18.74890988	8.11E-58	9.10E-56	120.860535
CCNB2	1.281481348	4.251545891	20.32189609	6.42E-65	1.31E-62	137.1319212
CDKN3	1.325468891	5.344021993	17.68487037	4.82E-53	3.55E-51	109.9232694
UBE2T	1.290929637	4.87444992	21.78613615	1.54E-71	6.50E-69	152.3021247
GPC3	1.84773001	5.785184841	21.64841257	6.44E-71	2.59E-68	150.8764521
MAD2L1	1.089167869	7.076193672	15.72750803	2.16E-44	8.49E-43	90.10664072
CDC20	1.231786588	5.437886013	18.30479054	8.05E-56	7.46E-54	116.2856705
BGN	-1.045360945	11.59331924	-14.19544156	8.27E-38	2.05E-36	75.03817933
HHIP	-1.694488765	4.165159941	-22.11559266	5.00E-73	2.36E-70	155.7105371
TTK	1.424691624	3.330620252	20.35565197	4.52E-65	9.37E-63	137.4817246
COL4A1	1.197740746	5.8451874	14.60311459	1.54E-39	4.28E-38	78.99894181
NUSAP1	1.494842711	4.593489907	19.85534003	8.26E-63	1.35E-60	132.298617
UBE2C	1.041593353	4.830358627	19.35914503	1.44E-60	1.96E-58	127.1634717
BIRC5	1.333850558	5.980900792	19.99456558	1.94E-63	3.37E-61	133.7405647
KIF4A	1.193378003	5.06427814	18.9924001	6.49E-59	8.11E-57	123.3734469
MFSD2A	-1.65557188	4.058622059	-18.84595174	2.96E-58	3.47E-56	121.861684
FCN3	-3.076278156	6.230157584	-27.73326854	5.75E-98	3.16E-94	212.8296081
RRM2	1.605030986	4.794216503	19.88656722	5.97E-63	9.84E-61	132.622001
NEK2	1.597227104	3.963574385	20.90420844	1.49E-67	4.24E-65	143.1668867
BUB1B	1.288942718	4.068857215	17.76113909	2.20E-53	1.66E-51	110.7043294
MARCO	-1.660023064	4.623895542	-20.66325456	1.83E-66	4.32E-64	140.6696369
PBK	1.297327953	3.459615819	17.58086639	1.40E-52	9.94E-51	108.8590277
CDK1	1.537560231	4.117306574	18.63120034	2.75E-57	2.89E-55	119.6468528
MELK	1.015677008	3.687871628	17.14359222	1.25E-50	8.00E-49	104.3961933
PRC1	1.608759453	4.496944655	20.85405122	2.51E-67	6.69E-65	142.647071
CENPF	1.306469349	4.584426386	19.6730338	5.50E-62	8.49E-60	130.4111266
TOP2A	1.778297074	5.100237311	20.7656186	6.32E-67	1.60E-64	141.730556
HMMR	1.46510874	4.061412493	19.01409358	5.18E-59	6.52E-57	123.5974725
NUF2	1.12954674	4.224529268	18.76005505	7.22E-58	8.22E-56	120.9754906
OIT3	-2.563087829	5.714950831	-25.2839966	3.21E-87	6.62E-84	188.2224084
ASPM	1.986182814	3.704296599	21.38074466	1.04E-69	3.59E-67	148.104489
KIF20A	1.341343938	4.946686386	20.12826233	4.82E-64	9.04E-62	135.1255743
PDGFRA	-1.560614744	6.768899829	-12.98604891	8.76E-33	1.59E-31	63.54322569
ECT2	1.307707031	3.154143437	19.75736598	2.29E-62	3.67E-60	131.2841526
RACGAP1	1.504500439	4.995311928	18.91465288	1.45E-58	1.76E-56	122.5707441
CPEB3	-1.34496952	6.480569723	-16.47222538	1.17E-47	5.80E-46	97.58667216
IGFALS	-1.238173786	4.859858425	-19.58667814	1.35E-61	2.05E-59	129.5173485
CXCL12	-2.326045616	7.156860615	-24.02718308	1.27E-81	1.40E-78	175.3985466
CXCL14	-3.404518684	5.36115082	-28.16442433	7.84E-100	6.46E-96	217.1004386
CDKN2C	1.099853059	3.511105522	18.04585123	1.17E-54	1.00E-52	113.6244209
CLEC1B	-2.344037493	4.420788797	-25.50218094	3.47E-88	9.53E-85	190.4363542
CLEC4G	-2.839845558	6.320316102	-30.62378317	2.63E-110	4.34E-106	241.0686726
AURKA	1.555291566	5.785241502	21.99389518	1.77E-72	7.90E-70	154.4518702
ANLN	1.546323842	4.305634519	18.45623212	1.68E-56	1.63E-54	117.8442883
GMNN	1.018432448	4.522652915	20.60510809	3.36E-66	7.81E-64	140.066997
DLGAP5	1.175508988	3.873427859	19.20190613	7.37E-60	9.58E-58	125.5378581
NCAPG	1.292787317	5.42465792	21.53773472	2.04E-70	7.64E-68	149.7304429
CCNB1	1.508548381	3.462344408	19.34997671	1.58E-60	2.14E-58	127.0686598
IGF2BP3	1.313035775	5.118649275	19.46601632	4.74E-61	6.86E-59	128.2688688
KIF11	1.034531557	4.846763176	16.45458432	1.40E-47	6.90E-46	97.40852766
FAM72A	1.864928408	6.063856727	18.41798491	2.50E-56	2.37E-54	117.4505102
STAB2	-1.694026086	5.454692103	-24.50008685	9.84E-84	1.35E-80	180.2371814
NDC80	1.347061931	3.441692778	19.41209055	8.30E-61	1.17E-58	127.7110522
EZH2	1.044386257	5.323548686	16.27978316	8.24E-47	3.82E-45	95.64570753
SRPX	-1.50147315	3.783012766	-18.3708493	4.07E-56	3.79E-54	116.9653518
GINS1	1.458323132	4.668310957	19.80883752	1.34E-62	2.17E-60	131.8170833
KIAA0101	1.295162934	5.071636243	18.50751448	9.88E-57	9.88E-55	118.3724172
CENPW	1.053113723	3.6741794	18.6420701	2.45E-57	2.61E-55	119.7588961
