# Supplementary material for: Screening immune-related blood biomarkers for DKD-related HCC using machine learning
Source: Front Immunol. 2024 Jan 22;15:1339373. doi: 10.3389/fimmu.2024.1339373 (PMC10838782; doi:10.3389/fimmu.2024.1339373)
Supplement: Supplementary file 2 [file DataSheet_1.zip › Table S9.csv]

Table S9.Ten compounds with the highest negative scores from cMAP analysis
id	pert_id	pert_iname	cell_iname	pert_type	pert_idose	pert_itime	nsample	ss_ngene	cc_q75	tas	qc_pass	is_hiq	is_ncs_sig	is_exemplar_sig	is_null_sig	moa	target_name	raw_cs	fdr_q_nlog10	norm_cs
REP.A004_MCF7_24H:E15	BRD-K21361524	KPT-330	MCF7	trt_cp	1.11 uM	24 h	3	545	0.7529	0.647735	0	0	1	1	0	Exportin antagonist	XPO1	-0.8445	15.6536	-2.668
REP.A009_HT29_24H:N13	BRD-K33610132	rociletinib	HT29	trt_cp	10 uM	24 h	3	499	0.7482	0.617859	0	0	1	1	0	EGFR inhibitor	EGFR	-0.8375	15.6536	-2.6459
REP.A018_A375_24H:C07	BRD-K62627508	RG-7388	A375	trt_cp	10 uM	24 h	3	607	0.8156	0.711481	0	0	1	1	0	MDM inhibitor	MDM2|TP53	-0.8368	15.6536	-2.6438
CPC015_MCF7_24H:BRD-K34014345-001-03-4:10	BRD-K34014345	naproxol	MCF7	trt_cp	10 uM	24 h	5	516	0.64	0.581093	1	1	1	1	0	Anti-inflammatory	PTGS1|PTGS2	-0.8325	15.6536	-2.6302
ISO002_HCT116.WT_24H:H13	BRD-K30466858	ellagic-acid	HCT116	trt_cp	10 uM	24 h	3	393	0.7129	0.535231	1	1	1	1	0	Glutathione transferase inhibitor|Aldose reductase inhibitor|Beta secretase inhibitor|HCV inhibitor|HIV inhibitor|Quorum sensing signaling modulator|Reverse transcriptase inhibitor	CA1|CA12|CA14|CA2|CA4|CA6|CA9|SYK|AKR1B1|BACE1|CA3|CA5A|CA5B|CA7|CSNK2A1|GSK3B|PRKACA|PRKCA|PRKCB|SQLE	-0.8316	15.6536	-2.6274
REP.A020_MCF10A_24H:L01	BRD-A45889380	mepacrine	MCF10A	trt_cp	10 uM	24 h	3	401	0.6057	0.498347	0	0	1	1	0	NFKB inhibitor|Cytokine production inhibitor|p53 activator	TP53|AKT1|MTOR|NFKB1|PLA2G2A|PLA2G2D|PLA2G1B|PLA2G4A|PLA2G6|PLCL1	-0.8222	15.6536	-2.5975
LJP001_MCF7_24H:BRD-K51313569-001-03-7:10	BRD-K51313569	palbociclib	MCF7	trt_cp	10 uM	24 h	2	181	0.37	0.26168	1	1	1	1	0	CDK inhibitor	CDK4|CDK6|CCND3	-0.8217	15.6536	-2.5961
CPC017_MCF7_24H:BRD-K05151076-001-01-8:10	BRD-K05151076	ZK-164015	MCF7	trt_cp	10 uM	24 h	5	517	0.7	0.60831	1	1	1	1	0	Estrogen receptor antagonist	ESR1|ESR2	-0.821	15.6536	-2.5939
REP.A019_YAPC_24H:J19	BRD-A48570745	ivermectin	YAPC	trt_cp	10 uM	24 h	3	527	0.7749	0.646188	0	0	1	1	0	GABA receptor agonist	CHRNA7|GABRB3|GLRA3|P2RX7	-0.8141	15.6536	-2.5721
REP.A018_A375_24H:J20	BRD-K64925568	AMG-232	A375	trt_cp	3.33 uM	24 h	3	625	0.8026	0.716177	0	0	1	1	0	MDM inhibitor	MDM2	-0.8089	15.6536	-2.5555
